# Supplementary material for: HIV screening among patients seeking care at Xuanwu Hospital: A cross-sectional study in Beijing, China, 2011–2016
Source: PLoS One. 2018 Dec 17;13(12):e0208008. doi: 10.1371/journal.pone.0208008 (PMC6296786; doi:10.1371/journal.pone.0208008)
Supplement: S1 Data — (XLSX) [file pone.0208008.s004.xlsx]

## Sheet: 2011 
Sex	Marital status	Outpatient/Inpatient	Department
Female	Married	Inpatient	Obstetrics & Gynecology
Female	Married	Inpatient	Obstetrics & Gynecology
Female	Married	Inpatient	Obstetrics & Gynecology
Female	Married	Inpatient	Obstetrics & Gynecology
Female	Married	Inpatient	Obstetrics & Gynecology
Female	Married	Inpatient	Obstetrics & Gynecology
Female	Married	Inpatient	Obstetrics & Gynecology
Female	Married	Inpatient	Obstetrics & Gynecology
Female	Married	Inpatient	Obstetrics & Gynecology
Female	Married	Inpatient	Obstetrics & Gynecology
Female	Married	Inpatient	Obstetrics & Gynecology
Female	Single	Inpatient	Obstetrics & Gynecology
Female	Married	Inpatient	Obstetrics & Gynecology
Female	Married	Inpatient	Obstetrics & Gynecology
Female	Married	Inpatient	Obstetrics & Gynecology
Female	Married	Inpatient	Obstetrics & Gynecology
Female	Married	Inpatient	Obstetrics & Gynecology
Female	Married	Inpatient	Obstetrics & Gynecology
Female	Married	Inpatient	Obstetrics & Gynecology
Female	Married	Inpatient	Obstetrics & Gynecology
Female	Single	Inpatient	Obstetrics & Gynecology
Female	Married	Inpatient	Obstetrics & Gynecology
Female	Married	Inpatient	Obstetrics & Gynecology
Female	Married	Inpatient	Obstetrics & Gynecology
Female	Married	Inpatient	Obstetrics & Gynecology
Female	Married	Inpatient	Obstetrics & Gynecology
Female	Married	Inpatient	Obstetrics & Gynecology
Female	Married	Inpatient	Obstetrics & Gynecology
Female	Married	Inpatient	Obstetrics & Gynecology
Female	Single	Inpatient	Obstetrics & Gynecology
Female	Married	Inpatient	Obstetrics & Gynecology
Female	Married	Inpatient	Obstetrics & Gynecology
Female	Married	Inpatient	Obstetrics & Gynecology
Female	Married	Inpatient	Obstetrics & Gynecology
Female	Married	Inpatient	Obstetrics & Gynecology
Female	Married	Inpatient	Obstetrics & Gynecology
Female	Married	Inpatient	Obstetrics & Gynecology
Female	Married	Inpatient	Obstetrics & Gynecology
Female	Married	Inpatient	Obstetrics & Gynecology
Female	Married	Inpatient	Obstetrics & Gynecology
Female	Married	Inpatient	Obstetrics & Gynecology
Female	Married	Inpatient	Obstetrics & Gynecology
Female	NULL	Outpatient	Obstetrics & Gynecology
Female	NULL	Outpatient	Obstetrics & Gynecology
Female	NULL	Outpatient	Obstetrics & Gynecology
Female	NULL	Outpatient	Obstetrics & Gynecology
Female	NULL	Outpatient	Obstetrics & Gynecology
Female	NULL	Outpatient	Obstetrics & Gynecology
Female	NULL	Outpatient	Obstetrics & Gynecology
Female	NULL	Outpatient	Obstetrics & Gynecology
Female	NULL	Outpatient	Obstetrics & Gynecology
Female	NULL	Outpatient	Obstetrics & Gynecology
Female	NULL	Outpatient	Obstetrics & Gynecology
Female	NULL	Outpatient	Obstetrics & Gynecology
Female	NULL	Outpatient	Obstetrics & Gynecology
Female	NULL	Outpatient	Obstetrics & Gynecology
Female	NULL	Outpatient	Obstetrics & Gynecology
Female	NULL	Outpatient	Obstetrics & Gynecology
Female	NULL	Outpatient	Obstetrics & Gynecology
Female	NULL	Outpatient	Obstetrics & Gynecology
Female	NULL	Outpatient	Obstetrics & Gynecology
Female	NULL	Outpatient	Obstetrics & Gynecology
Female	NULL	Outpatient	Obstetrics & Gynecology
Female	NULL	Outpatient	Obstetrics & Gynecology
Female	NULL	Outpatient	Obstetrics & Gynecology
Female	NULL	Outpatient	Obstetrics & Gynecology
Female	NULL	Outpatient	Obstetrics & Gynecology
Female	NULL	Outpatient	Obstetrics & Gynecology
Female	NULL	Outpatient	Obstetrics & Gynecology
Female	NULL	Outpatient	Obstetrics & Gynecology
Female	NULL	Outpatient	Obstetrics & Gynecology
Female	NULL	Outpatient	Obstetrics & Gynecology
Female	NULL	Outpatient	Obstetrics & Gynecology
Female	NULL	Outpatient	Obstetrics & Gynecology
Female	NULL	Outpatient	Obstetrics & Gynecology
Female	NULL	Outpatient	Obstetrics & Gynecology
Female	NULL	Outpatient	Obstetrics & Gynecology
Female	NULL	Outpatient	Obstetrics & Gynecology
Female	NULL	Outpatient	Obstetrics & Gynecology
Female	NULL	Outpatient	Obstetrics & Gynecology
Female	NULL	Outpatient	Obstetrics & Gynecology
Female	NULL	Outpatient	Obstetrics & Gynecology
Female	NULL	Outpatient	Obstetrics & Gynecology
Female	NULL	Outpatient	Obstetrics & Gynecology
Female	NULL	Outpatient	Obstetrics & Gynecology
Female	NULL	Outpatient	Obstetrics & Gynecology
Female	NULL	Outpatient	Obstetrics & Gynecology
Female	NULL	Outpatient	Obstetrics & Gynecology
Female	NULL	Outpatient	Obstetrics & Gynecology
Female	NULL	Outpatient	Obstetrics & Gynecology
Female	NULL	Outpatient	Obstetrics & Gynecology
Female	NULL	Outpatient	Obstetrics & Gynecology
Female	NULL	Outpatient	Obstetrics & Gynecology
Female	NULL	Outpatient	Obstetrics & Gynecology
Female	NULL	Outpatient	Obstetrics & Gynecology
Female	NULL	Outpatient	Obstetrics & Gynecology
Female	NULL	Outpatient	Obstetrics & Gynecology
Female	NULL	Outpatient	Obstetrics & Gynecology
Female	NULL	Outpatient	Obstetrics & Gynecology
Female	NULL	Outpatient	Obstetrics & Gynecology
Female	NULL	Outpatient	Obstetrics & Gynecology
Female	NULL	Outpatient	Obstetrics & Gynecology
Female	NULL	Outpatient	Obstetrics & Gynecology
Female	NULL	Outpatient	Obstetrics & Gynecology
Female	NULL	Outpatient	Obstetrics & Gynecology
Female	NULL	Outpatient	Obstetrics & Gynecology
Female	NULL	Outpatient	Obstetrics & Gynecology
Female	NULL	Outpatient	Obstetrics & Gynecology
Female	NULL	Outpatient	Obstetrics & Gynecology
Female	NULL	Outpatient	Obstetrics & Gynecology
Female	NULL	Outpatient	Obstetrics & Gynecology
Female	NULL	Outpatient	Obstetrics & Gynecology
Female	NULL	Outpatient	Obstetrics & Gynecology
Female	NULL	Outpatient	Obstetrics & Gynecology
Female	NULL	Outpatient	Obstetrics & Gynecology
Female	NULL	Outpatient	Obstetrics & Gynecology
Female	NULL	Outpatient	Obstetrics & Gynecology
Female	NULL	Outpatient	Obstetrics & Gynecology
Female	NULL	Outpatient	Obstetrics & Gynecology
Female	NULL	Outpatient	Obstetrics & Gynecology
Female	NULL	Outpatient	Obstetrics & Gynecology
Female	NULL	Outpatient	Obstetrics & Gynecology
Female	NULL	Outpatient	Obstetrics & Gynecology
Female	NULL	Outpatient	Obstetrics & Gynecology
Female	NULL	Outpatient	Obstetrics & Gynecology
Female	NULL	Outpatient	Obstetrics & Gynecology
Female	NULL	Outpatient	Obstetrics & Gynecology
Female	NULL	Outpatient	Obstetrics & Gynecology
Female	NULL	Outpatient	Obstetrics & Gynecology
Female	NULL	Outpatient	Obstetrics & Gynecology
Female	NULL	Outpatient	Obstetrics & Gynecology
Female	NULL	Outpatient	Obstetrics & Gynecology
Female	NULL	Outpatient	Obstetrics & Gynecology
Female	NULL	Outpatient	Obstetrics & Gynecology
Female	NULL	Outpatient	Obstetrics & Gynecology
Female	NULL	Outpatient	Obstetrics & Gynecology
Female	NULL	Outpatient	Obstetrics & Gynecology
Female	NULL	Outpatient	Obstetrics & Gynecology
Female	NULL	Outpatient	Obstetrics & Gynecology
Female	NULL	Outpatient	Obstetrics & Gynecology
Female	NULL	Outpatient	Obstetrics & Gynecology
Female	NULL	Outpatient	Obstetrics & Gynecology
Female	NULL	Outpatient	Obstetrics & Gynecology
Female	NULL	Outpatient	Obstetrics & Gynecology
Female	NULL	Outpatient	Obstetrics & Gynecology
Female	NULL	Outpatient	Obstetrics & Gynecology
Female	NULL	Outpatient	Obstetrics & Gynecology
Female	NULL	Outpatient	Obstetrics & Gynecology
Female	NULL	Outpatient	Obstetrics & Gynecology
Female	NULL	Outpatient	Obstetrics & Gynecology
Female	NULL	Outpatient	Obstetrics & Gynecology
Female	NULL	Outpatient	Obstetrics & Gynecology
Female	NULL	Outpatient	Obstetrics & Gynecology
Female	NULL	Outpatient	Obstetrics & Gynecology
Female	NULL	Outpatient	Obstetrics & Gynecology
Female	NULL	Outpatient	Obstetrics & Gynecology
Female	NULL	Outpatient	Obstetrics & Gynecology
Female	NULL	Outpatient	Obstetrics & Gynecology
Female	NULL	Outpatient	Obstetrics & Gynecology
Female	NULL	Outpatient	Obstetrics & Gynecology
Female	NULL	Outpatient	Obstetrics & Gynecology
Female	NULL	Outpatient	Obstetrics & Gynecology
Female	NULL	Outpatient	Obstetrics & Gynecology
Female	NULL	Outpatient	Obstetrics & Gynecology
Female	NULL	Outpatient	Obstetrics & Gynecology
Female	NULL	Outpatient	Obstetrics & Gynecology
Female	NULL	Outpatient	Obstetrics & Gynecology
Female	NULL	Outpatient	Obstetrics & Gynecology
Female	NULL	Outpatient	Obstetrics & Gynecology
Female	NULL	Outpatient	Obstetrics & Gynecology
Female	NULL	Outpatient	Obstetrics & Gynecology
Female	NULL	Outpatient	Obstetrics & Gynecology
Female	NULL	Outpatient	Obstetrics & Gynecology
Female	NULL	Outpatient	Obstetrics & Gynecology
Female	NULL	Outpatient	Obstetrics & Gynecology
Female	NULL	Outpatient	Obstetrics & Gynecology
Female	NULL	Outpatient	Obstetrics & Gynecology
Female	NULL	Outpatient	Obstetrics & Gynecology
Female	NULL	Outpatient	Obstetrics & Gynecology
Female	NULL	Outpatient	Obstetrics & Gynecology
Female	NULL	Outpatient	Obstetrics & Gynecology
Female	NULL	Outpatient	Obstetrics & Gynecology
Female	NULL	Outpatient	Obstetrics & Gynecology
Female	NULL	Outpatient	Obstetrics & Gynecology
Female	NULL	Outpatient	Obstetrics & Gynecology
Female	NULL	Outpatient	Obstetrics & Gynecology
Female	NULL	Outpatient	Obstetrics & Gynecology
Female	NULL	Outpatient	Obstetrics & Gynecology
Female	NULL	Outpatient	Obstetrics & Gynecology
Female	NULL	Outpatient	Obstetrics & Gynecology
Female	NULL	Outpatient	Obstetrics & Gynecology
Female	NULL	Outpatient	Obstetrics & Gynecology
Female	NULL	Outpatient	Obstetrics & Gynecology
Female	NULL	Outpatient	Obstetrics & Gynecology
Female	NULL	Outpatient	Obstetrics & Gynecology
Female	NULL	Outpatient	Obstetrics & Gynecology
Female	NULL	Outpatient	Obstetrics & Gynecology
Female	NULL	Outpatient	Obstetrics & Gynecology
Female	NULL	Outpatient	Obstetrics & Gynecology
Female	NULL	Outpatient	Obstetrics & Gynecology
Female	NULL	Outpatient	Obstetrics & Gynecology
Female	NULL	Outpatient	Obstetrics & Gynecology
Female	NULL	Outpatient	Obstetrics & Gynecology
Female	NULL	Outpatient	Obstetrics & Gynecology
Female	NULL	Outpatient	Obstetrics & Gynecology
Female	NULL	Outpatient	Obstetrics & Gynecology
Female	NULL	Outpatient	Obstetrics & Gynecology
Female	NULL	Outpatient	Obstetrics & Gynecology
Female	NULL	Outpatient	Obstetrics & Gynecology
Female	NULL	Outpatient	Obstetrics & Gynecology
Female	NULL	Outpatient	Obstetrics & Gynecology
Female	NULL	Outpatient	Obstetrics & Gynecology
Female	NULL	Outpatient	Obstetrics & Gynecology
Female	NULL	Outpatient	Obstetrics & Gynecology
Female	NULL	Outpatient	Obstetrics & Gynecology
Female	NULL	Outpatient	Obstetrics & Gynecology
Female	NULL	Outpatient	Obstetrics & Gynecology
Female	NULL	Outpatient	Obstetrics & Gynecology
Female	NULL	Outpatient	Obstetrics & Gynecology
Female	NULL	Outpatient	Obstetrics & Gynecology
Female	NULL	Outpatient	Obstetrics & Gynecology
Female	NULL	Outpatient	Obstetrics & Gynecology
Female	NULL	Outpatient	Obstetrics & Gynecology
Female	NULL	Outpatient	Obstetrics & Gynecology
Female	NULL	Outpatient	Obstetrics & Gynecology
Female	NULL	Outpatient	Obstetrics & Gynecology
Female	NULL	Outpatient	Obstetrics & Gynecology
Female	NULL	Outpatient	Obstetrics & Gynecology
Female	NULL	Outpatient	Obstetrics & Gynecology
Female	NULL	Outpatient	Obstetrics & Gynecology
Female	NULL	Outpatient	Obstetrics & Gynecology
Female	NULL	Outpatient	Obstetrics & Gynecology
Female	NULL	Outpatient	Obstetrics & Gynecology
Female	NULL	Outpatient	Obstetrics & Gynecology
Female	NULL	Outpatient	Obstetrics & Gynecology
Female	NULL	Outpatient	Obstetrics & Gynecology
Female	NULL	Outpatient	Obstetrics & Gynecology
Female	NULL	Outpatient	Obstetrics & Gynecology
Female	NULL	Outpatient	Obstetrics & Gynecology
Female	NULL	Outpatient	Obstetrics & Gynecology
Female	NULL	Outpatient	Obstetrics & Gynecology
Female	NULL	Outpatient	Obstetrics & Gynecology
Female	NULL	Outpatient	Obstetrics & Gynecology
Female	NULL	Outpatient	Obstetrics & Gynecology
Female	NULL	Outpatient	Obstetrics & Gynecology
Female	NULL	Outpatient	Obstetrics & Gynecology
Female	NULL	Outpatient	Obstetrics & Gynecology
Female	NULL	Outpatient	Obstetrics & Gynecology
Female	NULL	Outpatient	Obstetrics & Gynecology
Female	NULL	Outpatient	Obstetrics & Gynecology
Female	NULL	Outpatient	Obstetrics & Gynecology
Female	NULL	Outpatient	Obstetrics & Gynecology
Female	NULL	Outpatient	Obstetrics & Gynecology
Female	NULL	Outpatient	Obstetrics & Gynecology
Female	NULL	Outpatient	Obstetrics & Gynecology
Female	NULL	Outpatient	Obstetrics & Gynecology
Female	NULL	Outpatient	Obstetrics & Gynecology
Female	NULL	Outpatient	Obstetrics & Gynecology
Female	NULL	Outpatient	Obstetrics & Gynecology
Female	NULL	Outpatient	Obstetrics & Gynecology
Female	NULL	Outpatient	Obstetrics & Gynecology
Female	NULL	Outpatient	Obstetrics & Gynecology
Female	NULL	Outpatient	Obstetrics & Gynecology
Female	NULL	Outpatient	Obstetrics & Gynecology
Female	NULL	Outpatient	Obstetrics & Gynecology
Female	NULL	Outpatient	Obstetrics & Gynecology
Female	NULL	Outpatient	Obstetrics & Gynecology
Female	NULL	Outpatient	Obstetrics & Gynecology
Female	NULL	Outpatient	Obstetrics & Gynecology
Female	NULL	Outpatient	Obstetrics & Gynecology
Female	NULL	Outpatient	Obstetrics & Gynecology
Female	NULL	Outpatient	Obstetrics & Gynecology
Female	NULL	Outpatient	Obstetrics & Gynecology
Female	NULL	Outpatient	Obstetrics & Gynecology
Female	NULL	Outpatient	Obstetrics & Gynecology
Female	NULL	Outpatient	Obstetrics & Gynecology
Female	NULL	Outpatient	Obstetrics & Gynecology
Female	NULL	Outpatient	Obstetrics & Gynecology
Female	NULL	Outpatient	Obstetrics & Gynecology
Female	NULL	Outpatient	Obstetrics & Gynecology
Female	NULL	Outpatient	Obstetrics & Gynecology
Female	NULL	Outpatient	Obstetrics & Gynecology
Female	NULL	Outpatient	Obstetrics & Gynecology
Female	NULL	Outpatient	Obstetrics & Gynecology
Female	NULL	Outpatient	Obstetrics & Gynecology
Female	NULL	Outpatient	Obstetrics & Gynecology
Female	NULL	Outpatient	Obstetrics & Gynecology
Female	NULL	Outpatient	Obstetrics & Gynecology
Female	NULL	Outpatient	Obstetrics & Gynecology
Female	NULL	Outpatient	Obstetrics & Gynecology
Female	NULL	Outpatient	Obstetrics & Gynecology
Female	NULL	Outpatient	Obstetrics & Gynecology
Female	NULL	Outpatient	Obstetrics & Gynecology
Female	NULL	Outpatient	Obstetrics & Gynecology
Female	NULL	Outpatient	Obstetrics & Gynecology
Female	NULL	Outpatient	Obstetrics & Gynecology
Female	NULL	Outpatient	Obstetrics & Gynecology
Female	NULL	Outpatient	Obstetrics & Gynecology
Female	NULL	Outpatient	Obstetrics & Gynecology
Female	NULL	Outpatient	Obstetrics & Gynecology
Female	NULL	Outpatient	Obstetrics & Gynecology
Female	NULL	Outpatient	Obstetrics & Gynecology
Female	NULL	Outpatient	Obstetrics & Gynecology
Female	NULL	Outpatient	Obstetrics & Gynecology
Female	NULL	Outpatient	Obstetrics & Gynecology
Female	NULL	Outpatient	Obstetrics & Gynecology
Female	NULL	Outpatient	Obstetrics & Gynecology
Female	NULL	Outpatient	Obstetrics & Gynecology
Female	NULL	Outpatient	Obstetrics & Gynecology
Female	NULL	Outpatient	Obstetrics & Gynecology
Female	NULL	Outpatient	Obstetrics & Gynecology
Female	NULL	Outpatient	Obstetrics & Gynecology
Female	NULL	Outpatient	Obstetrics & Gynecology
Female	NULL	Outpatient	Obstetrics & Gynecology
Female	NULL	Outpatient	Obstetrics & Gynecology
Female	NULL	Outpatient	Obstetrics & Gynecology
Female	NULL	Outpatient	Obstetrics & Gynecology
Female	NULL	Outpatient	Obstetrics & Gynecology
Female	NULL	Outpatient	Obstetrics & Gynecology
Female	NULL	Outpatient	Obstetrics & Gynecology
Female	NULL	Outpatient	Obstetrics & Gynecology
Female	NULL	Outpatient	Obstetrics & Gynecology
Female	NULL	Outpatient	Obstetrics & Gynecology
Female	NULL	Outpatient	Obstetrics & Gynecology
Female	NULL	Outpatient	Obstetrics & Gynecology
Female	NULL	Outpatient	Obstetrics & Gynecology
Female	NULL	Outpatient	Obstetrics & Gynecology
Female	NULL	Outpatient	Obstetrics & Gynecology
Female	NULL	Outpatient	Obstetrics & Gynecology
Female	NULL	Outpatient	Obstetrics & Gynecology
Female	NULL	Outpatient	Obstetrics & Gynecology
Female	NULL	Outpatient	Obstetrics & Gynecology
Female	NULL	Outpatient	Obstetrics & Gynecology
Female	NULL	Outpatient	Obstetrics & Gynecology
Female	NULL	Outpatient	Obstetrics & Gynecology
Female	NULL	Outpatient	Obstetrics & Gynecology
Female	NULL	Outpatient	Obstetrics & Gynecology
Female	NULL	Outpatient	Obstetrics & Gynecology
Female	NULL	Outpatient	Obstetrics & Gynecology
Female	NULL	Outpatient	Obstetrics & Gynecology
Female	NULL	Outpatient	Obstetrics & Gynecology
Female	NULL	Outpatient	Obstetrics & Gynecology
Female	NULL	Outpatient	Obstetrics & Gynecology
Female	NULL	Outpatient	Obstetrics & Gynecology
Female	NULL	Outpatient	Obstetrics & Gynecology
Female	NULL	Outpatient	Obstetrics & Gynecology
Female	NULL	Outpatient	Obstetrics & Gynecology
Female	NULL	Outpatient	Obstetrics & Gynecology
Female	NULL	Outpatient	Obstetrics & Gynecology
Female	NULL	Outpatient	Obstetrics & Gynecology
Female	NULL	Outpatient	Obstetrics & Gynecology
Female	NULL	Outpatient	Obstetrics & Gynecology
Female	NULL	Outpatient	Obstetrics & Gynecology
Female	NULL	Outpatient	Obstetrics & Gynecology
Female	NULL	Outpatient	Obstetrics & Gynecology
Female	NULL	Outpatient	Obstetrics & Gynecology
Female	NULL	Outpatient	Obstetrics & Gynecology
Female	NULL	Outpatient	Obstetrics & Gynecology
Female	NULL	Outpatient	Obstetrics & Gynecology
Female	NULL	Outpatient	Obstetrics & Gynecology
Female	NULL	Outpatient	Obstetrics & Gynecology
Female	NULL	Outpatient	Obstetrics & Gynecology
Female	NULL	Outpatient	Obstetrics & Gynecology
Female	NULL	Outpatient	Obstetrics & Gynecology
Male	NULL	Outpatient	Obstetrics & Gynecology
Female	NULL	Outpatient	Obstetrics & Gynecology
Female	NULL	Outpatient	Obstetrics & Gynecology
Female	NULL	Outpatient	Obstetrics & Gynecology
Female	NULL	Outpatient	Obstetrics & Gynecology
Female	NULL	Outpatient	Obstetrics & Gynecology
Female	NULL	Outpatient	Obstetrics & Gynecology
Female	NULL	Outpatient	Obstetrics & Gynecology
Female	NULL	Outpatient	Obstetrics & Gynecology
Female	NULL	Outpatient	Obstetrics & Gynecology
Female	NULL	Outpatient	Obstetrics & Gynecology
Female	NULL	Outpatient	Obstetrics & Gynecology
Female	NULL	Outpatient	Obstetrics & Gynecology
Female	NULL	Outpatient	Obstetrics & Gynecology
Female	NULL	Outpatient	Obstetrics & Gynecology
Female	NULL	Outpatient	Obstetrics & Gynecology
Female	NULL	Outpatient	Obstetrics & Gynecology
Female	NULL	Outpatient	Obstetrics & Gynecology
Female	NULL	Outpatient	Obstetrics & Gynecology
Female	NULL	Outpatient	Obstetrics & Gynecology
Female	NULL	Outpatient	Obstetrics & Gynecology
Female	NULL	Outpatient	Obstetrics & Gynecology
Female	NULL	Outpatient	Obstetrics & Gynecology
Female	NULL	Outpatient	Obstetrics & Gynecology
Female	NULL	Outpatient	Obstetrics & Gynecology
Female	NULL	Outpatient	Obstetrics & Gynecology
Female	NULL	Outpatient	Obstetrics & Gynecology
Female	NULL	Outpatient	Obstetrics & Gynecology
Female	NULL	Outpatient	Obstetrics & Gynecology
Female	NULL	Outpatient	Obstetrics & Gynecology
Female	NULL	Outpatient	Obstetrics & Gynecology
Female	NULL	Outpatient	Obstetrics & Gynecology
Female	NULL	Outpatient	Obstetrics & Gynecology
Female	NULL	Outpatient	Obstetrics & Gynecology
Female	NULL	Outpatient	Obstetrics & Gynecology
Female	NULL	Outpatient	Obstetrics & Gynecology
Female	NULL	Outpatient	Obstetrics & Gynecology
Female	NULL	Outpatient	Obstetrics & Gynecology
Female	NULL	Outpatient	Obstetrics & Gynecology
Female	NULL	Outpatient	Obstetrics & Gynecology
Female	NULL	Outpatient	Obstetrics & Gynecology
Female	NULL	Outpatient	Obstetrics & Gynecology
Female	NULL	Outpatient	Obstetrics & Gynecology
Female	NULL	Outpatient	Obstetrics & Gynecology
Female	NULL	Outpatient	Obstetrics & Gynecology
Female	NULL	Outpatient	Obstetrics & Gynecology
Female	NULL	Outpatient	Obstetrics & Gynecology
Female	NULL	Outpatient	Obstetrics & Gynecology
Female	NULL	Outpatient	Obstetrics & Gynecology
Female	NULL	Outpatient	Obstetrics & Gynecology
Female	NULL	Outpatient	Obstetrics & Gynecology
Female	NULL	Outpatient	Obstetrics & Gynecology
Female	NULL	Outpatient	Obstetrics & Gynecology
Female	NULL	Outpatient	Obstetrics & Gynecology
Female	NULL	Outpatient	Obstetrics & Gynecology
Female	NULL	Outpatient	Obstetrics & Gynecology
Female	NULL	Outpatient	Obstetrics & Gynecology
Female	NULL	Outpatient	Obstetrics & Gynecology
Female	NULL	Outpatient	Obstetrics & Gynecology
Female	NULL	Outpatient	Obstetrics & Gynecology
Female	NULL	Outpatient	Obstetrics & Gynecology
Female	NULL	Outpatient	Obstetrics & Gynecology
Female	NULL	Outpatient	Obstetrics & Gynecology
Female	NULL	Outpatient	Obstetrics & Gynecology
Female	NULL	Outpatient	Obstetrics & Gynecology
Female	NULL	Outpatient	Obstetrics & Gynecology
Female	NULL	Outpatient	Obstetrics & Gynecology
Female	NULL	Outpatient	Obstetrics & Gynecology
Female	NULL	Outpatient	Obstetrics & Gynecology
Female	NULL	Outpatient	Obstetrics & Gynecology
Female	NULL	Outpatient	Obstetrics & Gynecology
Female	NULL	Outpatient	Obstetrics & Gynecology
Female	NULL	Outpatient	Obstetrics & Gynecology
Female	NULL	Outpatient	Obstetrics & Gynecology
Female	NULL	Outpatient	Obstetrics & Gynecology
Female	NULL	Outpatient	Obstetrics & Gynecology
Female	NULL	Outpatient	Obstetrics & Gynecology
Female	NULL	Outpatient	Obstetrics & Gynecology
Female	NULL	Outpatient	Obstetrics & Gynecology
Female	NULL	Outpatient	Obstetrics & Gynecology
Female	NULL	Outpatient	Obstetrics & Gynecology
Female	NULL	Outpatient	Obstetrics & Gynecology
Female	NULL	Outpatient	Obstetrics & Gynecology
Female	NULL	Outpatient	Obstetrics & Gynecology
Female	NULL	Outpatient	Obstetrics & Gynecology
Female	NULL	Outpatient	Obstetrics & Gynecology
Female	NULL	Outpatient	Obstetrics & Gynecology
Female	NULL	Outpatient	Obstetrics & Gynecology
Female	NULL	Outpatient	Obstetrics & Gynecology
Female	NULL	Outpatient	Obstetrics & Gynecology
Female	NULL	Outpatient	Obstetrics & Gynecology
Female	NULL	Outpatient	Obstetrics & Gynecology
Female	NULL	Outpatient	Obstetrics & Gynecology
Female	NULL	Outpatient	Obstetrics & Gynecology
Female	NULL	Outpatient	Obstetrics & Gynecology
Female	NULL	Outpatient	Obstetrics & Gynecology
Female	NULL	Outpatient	Obstetrics & Gynecology
Female	NULL	Outpatient	Obstetrics & Gynecology
Female	NULL	Outpatient	Obstetrics & Gynecology
Female	NULL	Outpatient	Obstetrics & Gynecology
Female	NULL	Outpatient	Obstetrics & Gynecology
Female	NULL	Outpatient	Obstetrics & Gynecology
Female	NULL	Outpatient	Obstetrics & Gynecology
Female	NULL	Outpatient	Obstetrics & Gynecology
Female	NULL	Outpatient	Obstetrics & Gynecology
Female	NULL	Outpatient	Obstetrics & Gynecology
Female	NULL	Outpatient	Obstetrics & Gynecology
Female	NULL	Outpatient	Obstetrics & Gynecology
Female	NULL	Outpatient	Obstetrics & Gynecology
Female	NULL	Outpatient	Obstetrics & Gynecology
Female	NULL	Outpatient	Obstetrics & Gynecology
Female	NULL	Outpatient	Obstetrics & Gynecology
Female	NULL	Outpatient	Obstetrics & Gynecology
Female	NULL	Outpatient	Obstetrics & Gynecology
Female	NULL	Outpatient	Obstetrics & Gynecology
Female	NULL	Outpatient	Obstetrics & Gynecology
Female	NULL	Outpatient	Obstetrics & Gynecology
Female	NULL	Outpatient	Obstetrics & Gynecology
Female	NULL	Outpatient	Obstetrics & Gynecology
Female	NULL	Outpatient	Obstetrics & Gynecology
Female	NULL	Outpatient	Obstetrics & Gynecology
Female	NULL	Outpatient	Obstetrics & Gynecology
Female	NULL	Outpatient	Obstetrics & Gynecology
Female	NULL	Outpatient	Obstetrics & Gynecology
Female	NULL	Outpatient	Obstetrics & Gynecology
Female	NULL	Outpatient	Obstetrics & Gynecology
Female	NULL	Outpatient	Obstetrics & Gynecology
Female	NULL	Outpatient	Obstetrics & Gynecology
Female	NULL	Outpatient	Obstetrics & Gynecology
Female	NULL	Outpatient	Obstetrics & Gynecology
Female	NULL	Outpatient	Obstetrics & Gynecology
Female	NULL	Outpatient	Obstetrics & Gynecology
Female	NULL	Outpatient	Obstetrics & Gynecology
Female	NULL	Outpatient	Obstetrics & Gynecology
Female	NULL	Outpatient	Obstetrics & Gynecology
Female	NULL	Outpatient	Obstetrics & Gynecology
Female	NULL	Outpatient	Obstetrics & Gynecology
Female	NULL	Outpatient	Obstetrics & Gynecology
Female	NULL	Outpatient	Obstetrics & Gynecology
Female	NULL	Outpatient	Obstetrics & Gynecology
Female	NULL	Outpatient	Obstetrics & Gynecology
Female	NULL	Outpatient	Obstetrics & Gynecology
Female	NULL	Outpatient	Obstetrics & Gynecology
Female	NULL	Outpatient	Obstetrics & Gynecology
Female	NULL	Outpatient	Obstetrics & Gynecology
Female	NULL	Outpatient	Obstetrics & Gynecology
Female	NULL	Outpatient	Obstetrics & Gynecology
Female	NULL	Outpatient	Obstetrics & Gynecology
Female	NULL	Outpatient	Obstetrics & Gynecology
Female	NULL	Outpatient	Obstetrics & Gynecology
Female	NULL	Outpatient	Obstetrics & Gynecology
Female	NULL	Outpatient	Obstetrics & Gynecology
Female	NULL	Outpatient	Obstetrics & Gynecology
Female	NULL	Outpatient	Obstetrics & Gynecology
Female	NULL	Outpatient	Obstetrics & Gynecology
Female	NULL	Outpatient	Obstetrics & Gynecology
Female	NULL	Outpatient	Obstetrics & Gynecology
Female	NULL	Outpatient	Obstetrics & Gynecology
Female	NULL	Outpatient	Obstetrics & Gynecology
Female	NULL	Outpatient	Obstetrics & Gynecology
Female	NULL	Outpatient	Obstetrics & Gynecology
Female	NULL	Outpatient	Obstetrics & Gynecology
Female	NULL	Outpatient	Obstetrics & Gynecology
Female	NULL	Outpatient	Obstetrics & Gynecology
Female	NULL	Outpatient	Obstetrics & Gynecology
Female	NULL	Outpatient	Obstetrics & Gynecology
Female	NULL	Outpatient	Obstetrics & Gynecology
Female	NULL	Outpatient	Obstetrics & Gynecology
Female	NULL	Outpatient	Obstetrics & Gynecology
Female	NULL	Outpatient	Obstetrics & Gynecology
Female	NULL	Outpatient	Obstetrics & Gynecology
Female	NULL	Outpatient	Obstetrics & Gynecology
Female	NULL	Outpatient	Obstetrics & Gynecology
Female	NULL	Outpatient	Obstetrics & Gynecology
Female	NULL	Outpatient	Obstetrics & Gynecology
Female	NULL	Outpatient	Obstetrics & Gynecology
Female	NULL	Outpatient	Obstetrics & Gynecology
Female	NULL	Outpatient	Obstetrics & Gynecology
Female	NULL	Outpatient	Obstetrics & Gynecology
Female	NULL	Outpatient	Obstetrics & Gynecology
Female	NULL	Outpatient	Obstetrics & Gynecology
Female	NULL	Outpatient	Obstetrics & Gynecology
Female	NULL	Outpatient	Obstetrics & Gynecology
Female	NULL	Outpatient	Obstetrics & Gynecology
Female	NULL	Outpatient	Obstetrics & Gynecology
Female	NULL	Outpatient	Obstetrics & Gynecology
Female	NULL	Outpatient	Obstetrics & Gynecology
Female	NULL	Outpatient	Obstetrics & Gynecology
Female	NULL	Outpatient	Obstetrics & Gynecology
Female	NULL	Outpatient	Obstetrics & Gynecology
Female	NULL	Outpatient	Obstetrics & Gynecology
Female	NULL	Outpatient	Obstetrics & Gynecology
Female	NULL	Outpatient	Obstetrics & Gynecology
Female	NULL	Outpatient	Obstetrics & Gynecology
Female	NULL	Outpatient	Obstetrics & Gynecology
Female	NULL	Outpatient	Obstetrics & Gynecology
Female	NULL	Outpatient	Obstetrics & Gynecology
Female	NULL	Outpatient	Obstetrics & Gynecology
Female	NULL	Outpatient	Obstetrics & Gynecology
Female	NULL	Outpatient	Obstetrics & Gynecology
Female	NULL	Outpatient	Obstetrics & Gynecology
Female	NULL	Outpatient	Obstetrics & Gynecology
Female	NULL	Outpatient	Obstetrics & Gynecology
Female	NULL	Outpatient	Obstetrics & Gynecology
Female	NULL	Outpatient	Obstetrics & Gynecology
Female	NULL	Outpatient	Obstetrics & Gynecology
Female	NULL	Outpatient	Obstetrics & Gynecology
Female	NULL	Outpatient	Obstetrics & Gynecology
Female	NULL	Outpatient	Obstetrics & Gynecology
Female	NULL	Outpatient	Obstetrics & Gynecology
Female	NULL	Outpatient	Obstetrics & Gynecology
Female	NULL	Outpatient	Obstetrics & Gynecology
Female	NULL	Outpatient	Obstetrics & Gynecology
Female	NULL	Outpatient	Obstetrics & Gynecology
Female	NULL	Outpatient	Obstetrics & Gynecology
Female	NULL	Outpatient	Obstetrics & Gynecology
Female	NULL	Outpatient	Obstetrics & Gynecology
Female	NULL	Outpatient	Obstetrics & Gynecology
Female	NULL	Outpatient	Obstetrics & Gynecology
Female	NULL	Outpatient	Obstetrics & Gynecology
Female	NULL	Outpatient	Obstetrics & Gynecology
Female	NULL	Outpatient	Obstetrics & Gynecology
Female	NULL	Outpatient	Obstetrics & Gynecology
Female	NULL	Outpatient	Obstetrics & Gynecology
Female	NULL	Outpatient	Obstetrics & Gynecology
Female	NULL	Outpatient	Obstetrics & Gynecology
Female	NULL	Outpatient	Obstetrics & Gynecology
Female	NULL	Outpatient	Obstetrics & Gynecology
Female	NULL	Outpatient	Obstetrics & Gynecology
Female	NULL	Outpatient	Obstetrics & Gynecology
Female	NULL	Outpatient	Obstetrics & Gynecology
Female	NULL	Outpatient	Obstetrics & Gynecology
Female	NULL	Outpatient	Obstetrics & Gynecology
Female	NULL	Outpatient	Obstetrics & Gynecology
Female	NULL	Outpatient	Obstetrics & Gynecology
Female	NULL	Outpatient	Obstetrics & Gynecology
Female	NULL	Outpatient	Obstetrics & Gynecology
Female	NULL	Outpatient	Obstetrics & Gynecology
Female	NULL	Outpatient	Obstetrics & Gynecology
Female	NULL	Outpatient	Obstetrics & Gynecology
Female	NULL	Outpatient	Obstetrics & Gynecology
Female	NULL	Outpatient	Obstetrics & Gynecology
Female	NULL	Outpatient	Obstetrics & Gynecology
Female	NULL	Outpatient	Obstetrics & Gynecology
Female	NULL	Outpatient	Obstetrics & Gynecology
Female	NULL	Outpatient	Obstetrics & Gynecology
Female	NULL	Outpatient	Obstetrics & Gynecology
Female	NULL	Outpatient	Obstetrics & Gynecology
Female	NULL	Outpatient	Obstetrics & Gynecology
Female	NULL	Outpatient	Obstetrics & Gynecology
Female	NULL	Outpatient	Obstetrics & Gynecology
Female	NULL	Outpatient	Obstetrics & Gynecology
Female	NULL	Outpatient	Obstetrics & Gynecology
Female	NULL	Outpatient	Obstetrics & Gynecology
Female	NULL	Outpatient	Obstetrics & Gynecology
Female	NULL	Outpatient	Obstetrics & Gynecology
Female	NULL	Outpatient	Obstetrics & Gynecology
Female	NULL	Outpatient	Obstetrics & Gynecology
Female	NULL	Outpatient	Obstetrics & Gynecology
Female	NULL	Outpatient	Obstetrics & Gynecology
Female	NULL	Outpatient	Obstetrics & Gynecology
Female	NULL	Outpatient	Obstetrics & Gynecology
Female	NULL	Outpatient	Obstetrics & Gynecology
Female	NULL	Outpatient	Obstetrics & Gynecology
Female	NULL	Outpatient	Obstetrics & Gynecology
Female	NULL	Outpatient	Obstetrics & Gynecology
Female	NULL	Outpatient	Obstetrics & Gynecology
Female	NULL	Outpatient	Obstetrics & Gynecology
Female	NULL	Outpatient	Obstetrics & Gynecology
Female	NULL	Outpatient	Obstetrics & Gynecology
Female	NULL	Outpatient	Obstetrics & Gynecology
Female	NULL	Outpatient	Obstetrics & Gynecology
Female	NULL	Outpatient	Obstetrics & Gynecology
Female	NULL	Outpatient	Obstetrics & Gynecology
Female	NULL	Outpatient	Obstetrics & Gynecology
Female	NULL	Outpatient	Obstetrics & Gynecology
Female	NULL	Outpatient	Obstetrics & Gynecology
Female	NULL	Outpatient	Obstetrics & Gynecology
Female	NULL	Outpatient	Obstetrics & Gynecology
Female	NULL	Outpatient	Obstetrics & Gynecology
Female	NULL	Outpatient	Obstetrics & Gynecology
Female	NULL	Outpatient	Obstetrics & Gynecology
Female	NULL	Outpatient	Obstetrics & Gynecology
Female	NULL	Outpatient	Obstetrics & Gynecology
Female	NULL	Outpatient	Obstetrics & Gynecology
Female	NULL	Outpatient	Obstetrics & Gynecology
Female	NULL	Outpatient	Obstetrics & Gynecology
Female	NULL	Outpatient	Obstetrics & Gynecology
Female	NULL	Outpatient	Obstetrics & Gynecology
Female	NULL	Outpatient	Obstetrics & Gynecology
Female	NULL	Outpatient	Obstetrics & Gynecology
Female	NULL	Outpatient	Obstetrics & Gynecology
Female	NULL	Outpatient	Obstetrics & Gynecology
Female	NULL	Outpatient	Obstetrics & Gynecology
Female	NULL	Outpatient	Obstetrics & Gynecology
Female	NULL	Outpatient	Obstetrics & Gynecology
Female	NULL	Outpatient	Obstetrics & Gynecology
Female	NULL	Outpatient	Obstetrics & Gynecology
Female	NULL	Outpatient	Obstetrics & Gynecology
Female	NULL	Outpatient	Obstetrics & Gynecology
Female	NULL	Outpatient	Obstetrics & Gynecology
Female	NULL	Outpatient	Obstetrics & Gynecology
Female	NULL	Outpatient	Obstetrics & Gynecology
Female	NULL	Outpatient	Obstetrics & Gynecology
Female	NULL	Outpatient	Obstetrics & Gynecology
Female	NULL	Outpatient	Obstetrics & Gynecology
Female	NULL	Outpatient	Obstetrics & Gynecology
Female	NULL	Outpatient	Obstetrics & Gynecology
Female	NULL	Outpatient	Obstetrics & Gynecology
Female	NULL	Outpatient	Obstetrics & Gynecology
Female	NULL	Outpatient	Obstetrics & Gynecology
Female	NULL	Outpatient	Obstetrics & Gynecology
Female	NULL	Outpatient	Obstetrics & Gynecology
Female	NULL	Outpatient	Obstetrics & Gynecology
Female	NULL	Outpatient	Obstetrics & Gynecology
Female	NULL	Outpatient	Obstetrics & Gynecology
Female	NULL	Outpatient	Obstetrics & Gynecology
Female	NULL	Outpatient	Obstetrics & Gynecology
Female	NULL	Outpatient	Obstetrics & Gynecology
Female	NULL	Outpatient	Obstetrics & Gynecology
Female	NULL	Outpatient	Obstetrics & Gynecology
Female	NULL	Outpatient	Obstetrics & Gynecology
Female	NULL	Outpatient	Obstetrics & Gynecology
Female	NULL	Outpatient	Obstetrics & Gynecology
Female	NULL	Outpatient	Obstetrics & Gynecology
Female	NULL	Outpatient	Obstetrics & Gynecology
Female	NULL	Outpatient	Obstetrics & Gynecology
Female	NULL	Outpatient	Obstetrics & Gynecology
Female	NULL	Outpatient	Obstetrics & Gynecology
Female	NULL	Outpatient	Obstetrics & Gynecology
Female	NULL	Outpatient	Obstetrics & Gynecology
Female	NULL	Outpatient	Obstetrics & Gynecology
Female	NULL	Outpatient	Obstetrics & Gynecology
Female	NULL	Outpatient	Obstetrics & Gynecology
Female	NULL	Outpatient	Obstetrics & Gynecology
Female	NULL	Outpatient	Obstetrics & Gynecology
Female	NULL	Outpatient	Obstetrics & Gynecology
Female	NULL	Outpatient	Obstetrics & Gynecology
Female	NULL	Outpatient	Obstetrics & Gynecology
Female	NULL	Outpatient	Obstetrics & Gynecology
Female	NULL	Outpatient	Obstetrics & Gynecology
Female	NULL	Outpatient	Obstetrics & Gynecology
Female	NULL	Outpatient	Obstetrics & Gynecology
Female	NULL	Outpatient	Obstetrics & Gynecology
Female	NULL	Outpatient	Obstetrics & Gynecology
Female	NULL	Outpatient	Obstetrics & Gynecology
Female	NULL	Outpatient	Obstetrics & Gynecology
Female	NULL	Outpatient	Obstetrics & Gynecology
Female	NULL	Outpatient	Obstetrics & Gynecology
Female	NULL	Outpatient	Obstetrics & Gynecology
Female	NULL	Outpatient	Obstetrics & Gynecology
Female	NULL	Outpatient	Obstetrics & Gynecology
Female	NULL	Outpatient	Obstetrics & Gynecology
Female	NULL	Outpatient	Obstetrics & Gynecology
Female	NULL	Outpatient	Obstetrics & Gynecology
Female	NULL	Outpatient	Obstetrics & Gynecology
Female	NULL	Outpatient	Obstetrics & Gynecology
Female	NULL	Outpatient	Obstetrics & Gynecology
Female	NULL	Outpatient	Obstetrics & Gynecology
Female	NULL	Outpatient	Obstetrics & Gynecology
Female	NULL	Outpatient	Obstetrics & Gynecology
Female	NULL	Outpatient	Obstetrics & Gynecology
Female	NULL	Outpatient	Obstetrics & Gynecology
Female	NULL	Outpatient	Obstetrics & Gynecology
Female	NULL	Outpatient	Obstetrics & Gynecology
Female	NULL	Outpatient	Obstetrics & Gynecology
Female	NULL	Outpatient	Obstetrics & Gynecology
Female	NULL	Outpatient	Obstetrics & Gynecology
Female	NULL	Outpatient	Obstetrics & Gynecology
Female	NULL	Outpatient	Obstetrics & Gynecology
Female	NULL	Outpatient	Obstetrics & Gynecology
Female	NULL	Outpatient	Obstetrics & Gynecology
Female	NULL	Outpatient	Obstetrics & Gynecology
Female	NULL	Outpatient	Obstetrics & Gynecology
Female	NULL	Outpatient	Obstetrics & Gynecology
Female	NULL	Outpatient	Obstetrics & Gynecology
Female	NULL	Outpatient	Obstetrics & Gynecology
Female	NULL	Outpatient	Obstetrics & Gynecology
Female	NULL	Outpatient	Obstetrics & Gynecology
Female	NULL	Outpatient	Obstetrics & Gynecology
Female	NULL	Outpatient	Obstetrics & Gynecology
Female	NULL	Outpatient	Obstetrics & Gynecology
Female	NULL	Outpatient	Obstetrics & Gynecology
Female	NULL	Outpatient	Obstetrics & Gynecology
Female	NULL	Outpatient	Obstetrics & Gynecology
Female	NULL	Outpatient	Obstetrics & Gynecology
Female	NULL	Outpatient	Obstetrics & Gynecology
Female	NULL	Outpatient	Obstetrics & Gynecology
Female	NULL	Outpatient	Obstetrics & Gynecology
Female	NULL	Outpatient	Obstetrics & Gynecology
Female	NULL	Outpatient	Obstetrics & Gynecology
Female	NULL	Outpatient	Obstetrics & Gynecology
Female	NULL	Outpatient	Obstetrics & Gynecology
Female	NULL	Outpatient	Obstetrics & Gynecology
Female	NULL	Outpatient	Obstetrics & Gynecology
Female	NULL	Outpatient	Obstetrics & Gynecology
Female	NULL	Outpatient	Obstetrics & Gynecology
Female	NULL	Outpatient	Obstetrics & Gynecology
Female	NULL	Outpatient	Obstetrics & Gynecology
Female	NULL	Outpatient	Obstetrics & Gynecology
Female	NULL	Outpatient	Obstetrics & Gynecology
Female	NULL	Outpatient	Obstetrics & Gynecology
Female	NULL	Outpatient	Obstetrics & Gynecology
Female	NULL	Outpatient	Obstetrics & Gynecology
Female	NULL	Outpatient	Obstetrics & Gynecology
Female	NULL	Outpatient	Obstetrics & Gynecology
Female	NULL	Outpatient	Obstetrics & Gynecology
Female	NULL	Outpatient	Obstetrics & Gynecology
Female	NULL	Outpatient	Obstetrics & Gynecology
Female	NULL	Outpatient	Obstetrics & Gynecology
Female	NULL	Outpatient	Obstetrics & Gynecology
Female	NULL	Outpatient	Obstetrics & Gynecology
Female	NULL	Outpatient	Obstetrics & Gynecology
Female	NULL	Outpatient	Obstetrics & Gynecology
Female	NULL	Outpatient	Obstetrics & Gynecology
Female	NULL	Outpatient	Obstetrics & Gynecology
Female	NULL	Outpatient	Obstetrics & Gynecology
Female	NULL	Outpatient	Obstetrics & Gynecology
Female	NULL	Outpatient	Obstetrics & Gynecology
Female	NULL	Outpatient	Obstetrics & Gynecology
Female	NULL	Outpatient	Obstetrics & Gynecology
Female	NULL	Outpatient	Obstetrics & Gynecology
Female	NULL	Outpatient	Obstetrics & Gynecology
Female	NULL	Outpatient	Obstetrics & Gynecology
Female	NULL	Outpatient	Obstetrics & Gynecology
Female	NULL	Outpatient	Obstetrics & Gynecology
Female	NULL	Outpatient	Obstetrics & Gynecology
Female	NULL	Outpatient	Obstetrics & Gynecology
Female	NULL	Outpatient	Obstetrics & Gynecology
Female	NULL	Outpatient	Obstetrics & Gynecology
Female	NULL	Outpatient	Obstetrics & Gynecology
Female	NULL	Outpatient	Obstetrics & Gynecology
Female	NULL	Outpatient	Obstetrics & Gynecology
Female	NULL	Outpatient	Obstetrics & Gynecology
Female	NULL	Outpatient	Obstetrics & Gynecology
Female	NULL	Outpatient	Obstetrics & Gynecology
Female	NULL	Outpatient	Obstetrics & Gynecology
Female	NULL	Outpatient	Obstetrics & Gynecology
Female	NULL	Outpatient	Obstetrics & Gynecology
Female	NULL	Outpatient	Obstetrics & Gynecology
Female	NULL	Outpatient	Obstetrics & Gynecology
Female	NULL	Outpatient	Obstetrics & Gynecology
Female	NULL	Outpatient	Obstetrics & Gynecology
Female	NULL	Outpatient	Obstetrics & Gynecology
Female	NULL	Outpatient	Obstetrics & Gynecology
Female	NULL	Outpatient	Obstetrics & Gynecology
Female	NULL	Outpatient	Obstetrics & Gynecology
Female	NULL	Outpatient	Obstetrics & Gynecology
Female	NULL	Outpatient	Obstetrics & Gynecology
Female	NULL	Outpatient	Obstetrics & Gynecology
Female	NULL	Outpatient	Obstetrics & Gynecology
Female	NULL	Outpatient	Obstetrics & Gynecology
Female	NULL	Outpatient	Obstetrics & Gynecology
Female	NULL	Outpatient	Obstetrics & Gynecology
Female	NULL	Outpatient	Obstetrics & Gynecology
Female	NULL	Outpatient	Obstetrics & Gynecology
Female	NULL	Outpatient	Obstetrics & Gynecology
Female	NULL	Outpatient	Obstetrics & Gynecology
Female	NULL	Outpatient	Obstetrics & Gynecology
Female	NULL	Outpatient	Obstetrics & Gynecology
Female	NULL	Outpatient	Obstetrics & Gynecology
Female	NULL	Outpatient	Obstetrics & Gynecology
Female	NULL	Outpatient	Obstetrics & Gynecology
Female	NULL	Outpatient	Obstetrics & Gynecology
Female	NULL	Outpatient	Obstetrics & Gynecology
Female	NULL	Outpatient	Obstetrics & Gynecology
Female	NULL	Outpatient	Obstetrics & Gynecology
Female	NULL	Outpatient	Obstetrics & Gynecology
Female	NULL	Outpatient	Obstetrics & Gynecology
Female	NULL	Outpatient	Obstetrics & Gynecology
Female	NULL	Outpatient	Obstetrics & Gynecology
Female	NULL	Outpatient	Obstetrics & Gynecology
Female	NULL	Outpatient	Obstetrics & Gynecology
Female	NULL	Outpatient	Obstetrics & Gynecology
Female	NULL	Outpatient	Obstetrics & Gynecology
Female	NULL	Outpatient	Obstetrics & Gynecology
Female	NULL	Outpatient	Obstetrics & Gynecology
Female	NULL	Outpatient	Obstetrics & Gynecology
Female	NULL	Outpatient	Obstetrics & Gynecology
Female	NULL	Outpatient	Obstetrics & Gynecology
Female	NULL	Outpatient	Obstetrics & Gynecology
Female	NULL	Outpatient	Obstetrics & Gynecology
Female	NULL	Outpatient	Obstetrics & Gynecology
Female	NULL	Outpatient	Obstetrics & Gynecology
Female	NULL	Outpatient	Obstetrics & Gynecology
Female	NULL	Outpatient	Obstetrics & Gynecology
Female	NULL	Outpatient	Obstetrics & Gynecology
Female	NULL	Outpatient	Obstetrics & Gynecology
Female	NULL	Outpatient	Obstetrics & Gynecology
Female	NULL	Outpatient	Obstetrics & Gynecology
Female	NULL	Outpatient	Obstetrics & Gynecology
Female	NULL	Outpatient	Obstetrics & Gynecology
Female	NULL	Outpatient	Obstetrics & Gynecology
Female	NULL	Outpatient	Obstetrics & Gynecology
Female	NULL	Outpatient	Obstetrics & Gynecology
Female	NULL	Outpatient	Obstetrics & Gynecology
Female	NULL	Outpatient	Obstetrics & Gynecology
Female	NULL	Outpatient	Obstetrics & Gynecology
Female	NULL	Outpatient	Obstetrics & Gynecology
Female	NULL	Outpatient	Obstetrics & Gynecology
Female	NULL	Outpatient	Obstetrics & Gynecology
Female	NULL	Outpatient	Obstetrics & Gynecology
Female	NULL	Outpatient	Obstetrics & Gynecology
Female	NULL	Outpatient	Obstetrics & Gynecology
Female	NULL	Outpatient	Obstetrics & Gynecology
Female	NULL	Outpatient	Obstetrics & Gynecology
Female	NULL	Outpatient	Obstetrics & Gynecology
Female	NULL	Outpatient	Obstetrics & Gynecology
Female	NULL	Outpatient	Obstetrics & Gynecology
Female	NULL	Outpatient	Obstetrics & Gynecology
Female	NULL	Outpatient	Obstetrics & Gynecology
Female	NULL	Outpatient	Obstetrics & Gynecology
Female	NULL	Outpatient	Obstetrics & Gynecology
Female	NULL	Outpatient	Obstetrics & Gynecology
Female	NULL	Outpatient	Obstetrics & Gynecology
Female	NULL	Outpatient	Obstetrics & Gynecology
Female	NULL	Outpatient	Obstetrics & Gynecology
Female	NULL	Outpatient	Obstetrics & Gynecology
Female	NULL	Outpatient	Obstetrics & Gynecology
Female	NULL	Outpatient	Obstetrics & Gynecology
Female	NULL	Outpatient	Obstetrics & Gynecology
Female	NULL	Outpatient	Obstetrics & Gynecology
Female	NULL	Outpatient	Obstetrics & Gynecology
Female	NULL	Outpatient	Obstetrics & Gynecology
Female	NULL	Outpatient	Obstetrics & Gynecology
Female	NULL	Outpatient	Obstetrics & Gynecology
Female	NULL	Outpatient	Obstetrics & Gynecology
Female	NULL	Outpatient	Obstetrics & Gynecology
Female	NULL	Outpatient	Obstetrics & Gynecology
Female	NULL	Outpatient	Obstetrics & Gynecology
Female	NULL	Outpatient	Obstetrics & Gynecology
Female	NULL	Outpatient	Obstetrics & Gynecology
Female	NULL	Outpatient	Obstetrics & Gynecology
Female	NULL	Outpatient	Obstetrics & Gynecology
Female	NULL	Outpatient	Obstetrics & Gynecology
Female	NULL	Outpatient	Obstetrics & Gynecology
Female	NULL	Outpatient	Obstetrics & Gynecology
Female	NULL	Outpatient	Obstetrics & Gynecology
Female	NULL	Outpatient	Obstetrics & Gynecology
Female	NULL	Outpatient	Obstetrics & Gynecology
Female	NULL	Outpatient	Obstetrics & Gynecology
Female	NULL	Outpatient	Obstetrics & Gynecology
Female	NULL	Outpatient	Obstetrics & Gynecology
Female	NULL	Outpatient	Obstetrics & Gynecology
Female	NULL	Outpatient	Obstetrics & Gynecology
Female	NULL	Outpatient	Obstetrics & Gynecology
Female	NULL	Outpatient	Obstetrics & Gynecology
Female	NULL	Outpatient	Obstetrics & Gynecology
Female	NULL	Outpatient	Obstetrics & Gynecology
Female	NULL	Outpatient	Obstetrics & Gynecology
Female	NULL	Outpatient	Obstetrics & Gynecology
Female	NULL	Outpatient	Obstetrics & Gynecology
Female	NULL	Outpatient	Obstetrics & Gynecology
Female	NULL	Outpatient	Obstetrics & Gynecology
Female	NULL	Outpatient	Obstetrics & Gynecology
Female	NULL	Outpatient	Obstetrics & Gynecology
Female	NULL	Outpatient	Obstetrics & Gynecology
Female	NULL	Outpatient	Obstetrics & Gynecology
Female	NULL	Outpatient	Obstetrics & Gynecology
Female	NULL	Outpatient	Obstetrics & Gynecology
Female	NULL	Outpatient	Obstetrics & Gynecology
Female	NULL	Outpatient	Obstetrics & Gynecology
Female	NULL	Outpatient	Obstetrics & Gynecology
Female	NULL	Outpatient	Obstetrics & Gynecology
Female	NULL	Outpatient	Obstetrics & Gynecology
Female	NULL	Outpatient	Obstetrics & Gynecology
Female	NULL	Outpatient	Obstetrics & Gynecology
Female	NULL	Outpatient	Obstetrics & Gynecology
Female	NULL	Outpatient	Obstetrics & Gynecology
Female	NULL	Outpatient	Obstetrics & Gynecology
Female	NULL	Outpatient	Obstetrics & Gynecology
Female	NULL	Outpatient	Obstetrics & Gynecology
Female	NULL	Outpatient	Obstetrics & Gynecology
Female	NULL	Outpatient	Obstetrics & Gynecology
Female	NULL	Outpatient	Obstetrics & Gynecology
Female	NULL	Outpatient	Obstetrics & Gynecology
Female	NULL	Outpatient	Obstetrics & Gynecology
Female	NULL	Outpatient	Obstetrics & Gynecology
Female	NULL	Outpatient	Obstetrics & Gynecology
Female	NULL	Outpatient	Obstetrics & Gynecology
Female	NULL	Outpatient	Obstetrics & Gynecology
Female	NULL	Outpatient	Obstetrics & Gynecology
Female	NULL	Outpatient	Obstetrics & Gynecology
Female	NULL	Outpatient	Obstetrics & Gynecology
Female	NULL	Outpatient	Obstetrics & Gynecology
Female	NULL	Outpatient	Obstetrics & Gynecology
Female	NULL	Outpatient	Obstetrics & Gynecology
Female	NULL	Outpatient	Obstetrics & Gynecology
Female	NULL	Outpatient	Obstetrics & Gynecology
Female	NULL	Outpatient	Obstetrics & Gynecology
Female	NULL	Outpatient	Obstetrics & Gynecology
Female	NULL	Outpatient	Obstetrics & Gynecology
Female	NULL	Outpatient	Obstetrics & Gynecology
Female	NULL	Outpatient	Obstetrics & Gynecology
Female	NULL	Outpatient	Obstetrics & Gynecology
Female	NULL	Outpatient	Obstetrics & Gynecology
Female	NULL	Outpatient	Obstetrics & Gynecology
Female	NULL	Outpatient	Obstetrics & Gynecology
Female	NULL	Outpatient	Obstetrics & Gynecology
Female	NULL	Outpatient	Obstetrics & Gynecology
Female	NULL	Outpatient	Obstetrics & Gynecology
Female	NULL	Outpatient	Obstetrics & Gynecology
Female	NULL	Outpatient	Obstetrics & Gynecology
Female	NULL	Outpatient	Obstetrics & Gynecology
Female	NULL	Outpatient	Obstetrics & Gynecology
Female	NULL	Outpatient	Obstetrics & Gynecology
Female	NULL	Outpatient	Obstetrics & Gynecology
Female	NULL	Outpatient	Obstetrics & Gynecology
Female	NULL	Outpatient	Obstetrics & Gynecology
Female	NULL	Outpatient	Obstetrics & Gynecology
Female	NULL	Outpatient	Obstetrics & Gynecology
Female	NULL	Outpatient	Obstetrics & Gynecology
Female	NULL	Outpatient	Obstetrics & Gynecology
Female	NULL	Outpatient	Obstetrics & Gynecology
Female	NULL	Outpatient	Obstetrics & Gynecology
Female	NULL	Outpatient	Obstetrics & Gynecology
Female	NULL	Outpatient	Obstetrics & Gynecology
Female	NULL	Outpatient	Obstetrics & Gynecology
Female	NULL	Outpatient	Obstetrics & Gynecology
Female	NULL	Outpatient	Obstetrics & Gynecology
Female	NULL	Outpatient	Obstetrics & Gynecology
Female	NULL	Outpatient	Obstetrics & Gynecology
Female	NULL	Outpatient	Obstetrics & Gynecology
Female	NULL	Outpatient	Obstetrics & Gynecology
Female	NULL	Outpatient	Obstetrics & Gynecology
Female	NULL	Outpatient	Obstetrics & Gynecology
Female	NULL	Outpatient	Obstetrics & Gynecology
Female	NULL	Outpatient	Obstetrics & Gynecology
Female	NULL	Outpatient	Obstetrics & Gynecology
Female	NULL	Outpatient	Obstetrics & Gynecology
Female	NULL	Outpatient	Obstetrics & Gynecology
Female	NULL	Outpatient	Obstetrics & Gynecology
Female	NULL	Outpatient	Obstetrics & Gynecology
Female	NULL	Outpatient	Obstetrics & Gynecology
Female	NULL	Outpatient	Obstetrics & Gynecology
Female	NULL	Outpatient	Obstetrics & Gynecology
Female	NULL	Outpatient	Obstetrics & Gynecology
Female	NULL	Outpatient	Obstetrics & Gynecology
Female	NULL	Outpatient	Obstetrics & Gynecology
Female	NULL	Outpatient	Obstetrics & Gynecology
Female	NULL	Outpatient	Obstetrics & Gynecology
Female	NULL	Outpatient	Obstetrics & Gynecology
Female	NULL	Outpatient	Obstetrics & Gynecology
Female	NULL	Outpatient	Obstetrics & Gynecology
Female	NULL	Outpatient	Obstetrics & Gynecology
Female	NULL	Outpatient	Obstetrics & Gynecology
Female	NULL	Outpatient	Obstetrics & Gynecology
Female	NULL	Outpatient	Obstetrics & Gynecology
Female	NULL	Outpatient	Obstetrics & Gynecology
Female	NULL	Outpatient	Obstetrics & Gynecology
Female	NULL	Outpatient	Obstetrics & Gynecology
Female	NULL	Outpatient	Obstetrics & Gynecology
Female	NULL	Outpatient	Obstetrics & Gynecology
Female	NULL	Outpatient	Obstetrics & Gynecology
Female	NULL	Outpatient	Obstetrics & Gynecology
Female	NULL	Outpatient	Obstetrics & Gynecology
Female	NULL	Outpatient	Obstetrics & Gynecology
Female	NULL	Outpatient	Obstetrics & Gynecology
Female	NULL	Outpatient	Obstetrics & Gynecology
Female	NULL	Outpatient	Obstetrics & Gynecology
Female	NULL	Outpatient	Obstetrics & Gynecology
Female	NULL	Outpatient	Obstetrics & Gynecology
Female	NULL	Outpatient	Obstetrics & Gynecology
Female	NULL	Outpatient	Obstetrics & Gynecology
Female	NULL	Outpatient	Obstetrics & Gynecology
Female	NULL	Outpatient	Obstetrics & Gynecology
Female	NULL	Outpatient	Obstetrics & Gynecology
Female	NULL	Outpatient	Obstetrics & Gynecology
Female	NULL	Outpatient	Obstetrics & Gynecology
Female	NULL	Outpatient	Obstetrics & Gynecology
Female	NULL	Outpatient	Obstetrics & Gynecology
Female	NULL	Outpatient	Obstetrics & Gynecology
Female	NULL	Outpatient	Obstetrics & Gynecology
Female	NULL	Outpatient	Obstetrics & Gynecology
Female	NULL	Outpatient	Obstetrics & Gynecology
Female	NULL	Outpatient	Obstetrics & Gynecology
Female	NULL	Outpatient	Obstetrics & Gynecology
Female	NULL	Outpatient	Obstetrics & Gynecology
Female	NULL	Outpatient	Obstetrics & Gynecology
Female	NULL	Outpatient	Obstetrics & Gynecology
Female	NULL	Outpatient	Obstetrics & Gynecology
Female	NULL	Outpatient	Obstetrics & Gynecology
Female	NULL	Outpatient	Obstetrics & Gynecology
Female	NULL	Outpatient	Obstetrics & Gynecology
Female	NULL	Outpatient	Obstetrics & Gynecology
Female	NULL	Outpatient	Obstetrics & Gynecology
Female	NULL	Outpatient	Obstetrics & Gynecology
Female	NULL	Outpatient	Obstetrics & Gynecology
Female	NULL	Outpatient	Obstetrics & Gynecology
Female	NULL	Outpatient	Obstetrics & Gynecology
Female	NULL	Outpatient	Obstetrics & Gynecology
Female	NULL	Outpatient	Obstetrics & Gynecology
Female	NULL	Outpatient	Obstetrics & Gynecology
Female	NULL	Outpatient	Obstetrics & Gynecology
Female	NULL	Outpatient	Obstetrics & Gynecology
Female	NULL	Outpatient	Obstetrics & Gynecology
Female	NULL	Outpatient	Obstetrics & Gynecology
Female	NULL	Outpatient	Obstetrics & Gynecology
Female	NULL	Outpatient	Obstetrics & Gynecology
Female	NULL	Outpatient	Obstetrics & Gynecology
Female	NULL	Outpatient	Obstetrics & Gynecology
Female	Single	Outpatient	Obstetrics & Gynecology
Female	Single	Outpatient	Obstetrics & Gynecology
Female	Single	Outpatient	Obstetrics & Gynecology
Female	Single	Outpatient	Obstetrics & Gynecology
Female	Married	Outpatient	Obstetrics & Gynecology
Female	Married	Outpatient	Obstetrics & Gynecology
Female	Married	Outpatient	Obstetrics & Gynecology
Female	Married	Outpatient	Obstetrics & Gynecology
Female	Married	Outpatient	Obstetrics & Gynecology
Female	Married	Outpatient	Obstetrics & Gynecology
Female	Married	Outpatient	Obstetrics & Gynecology
Female	Married	Outpatient	Obstetrics & Gynecology
Female	Married	Outpatient	Obstetrics & Gynecology
Female	Married	Outpatient	Obstetrics & Gynecology
Female	Married	Outpatient	Obstetrics & Gynecology
Female	Married	Outpatient	Obstetrics & Gynecology
Female	Married	Outpatient	Obstetrics & Gynecology
Female	Married	Outpatient	Obstetrics & Gynecology
Female	Married	Outpatient	Obstetrics & Gynecology
Female	Married	Outpatient	Obstetrics & Gynecology
Female	Married	Outpatient	Obstetrics & Gynecology
Female	Married	Outpatient	Obstetrics & Gynecology
Female	Married	Outpatient	Obstetrics & Gynecology
Female	Married	Outpatient	Obstetrics & Gynecology
Female	Married	Outpatient	Obstetrics & Gynecology
Female	Married	Outpatient	Obstetrics & Gynecology
Female	Married	Outpatient	Obstetrics & Gynecology
Female	Married	Outpatient	Obstetrics & Gynecology
Female	Married	Outpatient	Obstetrics & Gynecology
Female	Married	Outpatient	Obstetrics & Gynecology
Female	Married	Outpatient	Obstetrics & Gynecology
Female	Married	Outpatient	Obstetrics & Gynecology
Female	Married	Outpatient	Obstetrics & Gynecology
Female	Married	Outpatient	Obstetrics & Gynecology
Female	Married	Outpatient	Obstetrics & Gynecology
Female	Married	Outpatient	Obstetrics & Gynecology
Female	Married	Outpatient	Obstetrics & Gynecology
Female	Married	Outpatient	Obstetrics & Gynecology
Female	Married	Outpatient	Obstetrics & Gynecology
Female	Married	Outpatient	Obstetrics & Gynecology
Female	Married	Outpatient	Obstetrics & Gynecology
Female	Married	Outpatient	Obstetrics & Gynecology
Female	Married	Outpatient	Obstetrics & Gynecology
Female	Married	Outpatient	Obstetrics & Gynecology
Female	Married	Outpatient	Obstetrics & Gynecology
Female	Married	Outpatient	Obstetrics & Gynecology
Female	Married	Outpatient	Obstetrics & Gynecology
Female	Married	Outpatient	Obstetrics & Gynecology
Female	Married	Outpatient	Obstetrics & Gynecology
Female	Married	Outpatient	Obstetrics & Gynecology
Female	Married	Outpatient	Obstetrics & Gynecology
Female	Married	Outpatient	Obstetrics & Gynecology
Female	Married	Outpatient	Obstetrics & Gynecology
Female	Married	Outpatient	Obstetrics & Gynecology
Female	Married	Outpatient	Obstetrics & Gynecology
Female	Married	Outpatient	Obstetrics & Gynecology
Female	Married	Outpatient	Obstetrics & Gynecology
Female	Married	Outpatient	Obstetrics & Gynecology
Female	Married	Outpatient	Obstetrics & Gynecology
Female	Married	Outpatient	Obstetrics & Gynecology
Female	Married	Outpatient	Obstetrics & Gynecology
Female	Married	Outpatient	Obstetrics & Gynecology
Female	Married	Outpatient	Obstetrics & Gynecology
Female	Married	Outpatient	Obstetrics & Gynecology
Female	Married	Outpatient	Obstetrics & Gynecology
Female	Married	Outpatient	Obstetrics & Gynecology
Female	Married	Outpatient	Obstetrics & Gynecology
Female	Married	Outpatient	Obstetrics & Gynecology
Female	Married	Outpatient	Obstetrics & Gynecology
Female	Married	Outpatient	Obstetrics & Gynecology
Female	Married	Outpatient	Obstetrics & Gynecology
Female	Married	Outpatient	Obstetrics & Gynecology
Female	Married	Outpatient	Obstetrics & Gynecology
Female	Married	Outpatient	Obstetrics & Gynecology
Female	Married	Outpatient	Obstetrics & Gynecology
Female	Married	Outpatient	Obstetrics & Gynecology
Female	Married	Outpatient	Obstetrics & Gynecology
Female	Married	Outpatient	Obstetrics & Gynecology
Female	Married	Outpatient	Obstetrics & Gynecology
Female	Married	Outpatient	Obstetrics & Gynecology
Female	Married	Outpatient	Obstetrics & Gynecology
Female	Married	Outpatient	Obstetrics & Gynecology
Female	Married	Outpatient	Obstetrics & Gynecology
Female	Married	Outpatient	Obstetrics & Gynecology
Female	Married	Outpatient	Obstetrics & Gynecology
Female	Married	Outpatient	Obstetrics & Gynecology
Female	Married	Outpatient	Obstetrics & Gynecology
Female	Married	Outpatient	Obstetrics & Gynecology
Female	Married	Outpatient	Obstetrics & Gynecology
Female	Married	Outpatient	Obstetrics & Gynecology
Female	Married	Outpatient	Obstetrics & Gynecology
Female	Married	Outpatient	Obstetrics & Gynecology
Female	Married	Outpatient	Obstetrics & Gynecology
Female	Married	Outpatient	Obstetrics & Gynecology
Female	Married	Outpatient	Obstetrics & Gynecology
Female	Married	Outpatient	Obstetrics & Gynecology
Female	Married	Outpatient	Obstetrics & Gynecology
Female	Married	Outpatient	Obstetrics & Gynecology
Female	Married	Outpatient	Obstetrics & Gynecology
Female	Married	Outpatient	Obstetrics & Gynecology
Female	Married	Outpatient	Obstetrics & Gynecology
Female	Married	Outpatient	Obstetrics & Gynecology
Female	Married	Outpatient	Obstetrics & Gynecology
Female	Married	Outpatient	Obstetrics & Gynecology
Female	Married	Outpatient	Obstetrics & Gynecology
Female	Married	Outpatient	Obstetrics & Gynecology
Female	Married	Outpatient	Obstetrics & Gynecology
Female	Married	Outpatient	Obstetrics & Gynecology
Female	Married	Outpatient	Obstetrics & Gynecology
Female	Married	Outpatient	Obstetrics & Gynecology
Female	Married	Outpatient	Obstetrics & Gynecology
Female	Married	Outpatient	Obstetrics & Gynecology
Female	Married	Outpatient	Obstetrics & Gynecology
Female	Married	Outpatient	Obstetrics & Gynecology
Female	Married	Outpatient	Obstetrics & Gynecology
Female	Married	Outpatient	Obstetrics & Gynecology
Female	Married	Outpatient	Obstetrics & Gynecology
Female	Married	Outpatient	Obstetrics & Gynecology
Female	Married	Outpatient	Obstetrics & Gynecology
Female	Married	Outpatient	Obstetrics & Gynecology
Female	Married	Outpatient	Obstetrics & Gynecology
Female	Married	Outpatient	Obstetrics & Gynecology
Female	Married	Outpatient	Obstetrics & Gynecology
Female	Married	Outpatient	Obstetrics & Gynecology
Female	Married	Outpatient	Obstetrics & Gynecology
Female	Married	Outpatient	Obstetrics & Gynecology
Female	Married	Outpatient	Obstetrics & Gynecology
Female	Married	Outpatient	Obstetrics & Gynecology
Female	Married	Outpatient	Obstetrics & Gynecology
Female	Married	Outpatient	Obstetrics & Gynecology
Female	Married	Outpatient	Obstetrics & Gynecology
Female	Married	Outpatient	Obstetrics & Gynecology
Female	Married	Outpatient	Obstetrics & Gynecology
Female	Married	Outpatient	Obstetrics & Gynecology
Female	Married	Outpatient	Obstetrics & Gynecology
Female	Married	Outpatient	Obstetrics & Gynecology
Female	Married	Outpatient	Obstetrics & Gynecology
Female	Married	Outpatient	Obstetrics & Gynecology
Female	Married	Outpatient	Obstetrics & Gynecology
Female	Married	Outpatient	Obstetrics & Gynecology
Female	Married	Outpatient	Obstetrics & Gynecology
Female	Married	Outpatient	Obstetrics & Gynecology
Female	Married	Outpatient	Obstetrics & Gynecology
Female	Married	Outpatient	Obstetrics & Gynecology
Female	Married	Outpatient	Obstetrics & Gynecology
Female	Married	Outpatient	Obstetrics & Gynecology
Female	Married	Outpatient	Obstetrics & Gynecology
Female	Married	Outpatient	Obstetrics & Gynecology
Female	Married	Outpatient	Obstetrics & Gynecology
Female	Married	Outpatient	Obstetrics & Gynecology
Female	Others	Outpatient	Obstetrics & Gynecology
Male	Married	Inpatient	Otorhinolaryngology
Female	Married	Inpatient	Otorhinolaryngology
Female	Married	Inpatient	Otorhinolaryngology
Male	Married	Inpatient	Otorhinolaryngology
Female	Married	Inpatient	Otorhinolaryngology
Female	Single	Inpatient	Otorhinolaryngology
Female	Married	Inpatient	Otorhinolaryngology
Female	Married	Inpatient	Otorhinolaryngology
Female	Single	Inpatient	Otorhinolaryngology
Female	Single	Inpatient	Otorhinolaryngology
Male	Married	Inpatient	Otorhinolaryngology
Male	Married	Inpatient	Otorhinolaryngology
Male	Married	Inpatient	Otorhinolaryngology
Male	Married	Inpatient	Otorhinolaryngology
Male	Married	Inpatient	Otorhinolaryngology
Female	Married	Inpatient	Otorhinolaryngology
Female	Married	Inpatient	Otorhinolaryngology
Male	Married	Inpatient	Otorhinolaryngology
Male	Married	Inpatient	Otorhinolaryngology
Male	Married	Inpatient	Otorhinolaryngology
Female	Married	Inpatient	Otorhinolaryngology
Male	Married	Inpatient	Otorhinolaryngology
Male	Married	Inpatient	Otorhinolaryngology
Female	Married	Inpatient	Otorhinolaryngology
Female	Married	Inpatient	Otorhinolaryngology
Male	Married	Inpatient	Otorhinolaryngology
Female	Single	Inpatient	Otorhinolaryngology
Female	Married	Inpatient	Otorhinolaryngology
Male	Married	Inpatient	Otorhinolaryngology
Male	Married	Inpatient	Otorhinolaryngology
Male	Single	Inpatient	Otorhinolaryngology
Male	Married	Inpatient	Otorhinolaryngology
Male	Single	Inpatient	Otorhinolaryngology
Female	Married	Inpatient	Otorhinolaryngology
Female	Married	Inpatient	Otorhinolaryngology
Male	Married	Inpatient	Otorhinolaryngology
Male	Married	Inpatient	Otorhinolaryngology
Female	Married	Inpatient	Otorhinolaryngology
Male	Single	Inpatient	Otorhinolaryngology
Female	Single	Inpatient	Otorhinolaryngology
Male	Single	Inpatient	Otorhinolaryngology
Male	Married	Inpatient	Otorhinolaryngology
Male	Married	Inpatient	Otorhinolaryngology
Male	Married	Inpatient	Otorhinolaryngology
Male	Single	Inpatient	Otorhinolaryngology
Male	Married	Inpatient	Otorhinolaryngology
Male	Single	Inpatient	Otorhinolaryngology
Female	Married	Inpatient	Otorhinolaryngology
Male	Single	Inpatient	Otorhinolaryngology
Male	Married	Inpatient	Otorhinolaryngology
Male	Married	Inpatient	Otorhinolaryngology
Male	Married	Inpatient	Otorhinolaryngology
Female	Married	Inpatient	Otorhinolaryngology
Male	Married	Inpatient	Otorhinolaryngology
Male	Married	Inpatient	Otorhinolaryngology
Female	Married	Inpatient	Otorhinolaryngology
Male	Single	Inpatient	Otorhinolaryngology
Female	Married	Inpatient	Otorhinolaryngology
Male	Single	Inpatient	Otorhinolaryngology
Male	Married	Inpatient	Otorhinolaryngology
Male	Married	Inpatient	Otorhinolaryngology
Male	Married	Inpatient	Otorhinolaryngology
Male	Married	Inpatient	Otorhinolaryngology
Female	Married	Inpatient	Otorhinolaryngology
Female	Married	Inpatient	Otorhinolaryngology
Male	Married	Inpatient	Otorhinolaryngology
Male	Married	Inpatient	Otorhinolaryngology
Male	Married	Inpatient	Otorhinolaryngology
Male	Married	Inpatient	Otorhinolaryngology
Male	Married	Inpatient	Otorhinolaryngology
Male	Married	Inpatient	Otorhinolaryngology
Female	Married	Inpatient	Otorhinolaryngology
Female	Married	Inpatient	Otorhinolaryngology
Male	Married	Inpatient	Otorhinolaryngology
Male	Single	Inpatient	Otorhinolaryngology
Male	Single	Inpatient	Otorhinolaryngology
Male	Married	Inpatient	Otorhinolaryngology
Male	Married	Inpatient	Otorhinolaryngology
Female	Single	Inpatient	Otorhinolaryngology
Female	Married	Inpatient	Otorhinolaryngology
Female	Married	Inpatient	Otorhinolaryngology
Male	Married	Inpatient	Otorhinolaryngology
Female	Married	Inpatient	Otorhinolaryngology
Male	Married	Inpatient	Otorhinolaryngology
Male	Others	Inpatient	Otorhinolaryngology
Male	Married	Inpatient	Otorhinolaryngology
Female	Married	Inpatient	Otorhinolaryngology
Male	Married	Inpatient	Otorhinolaryngology
Male	Married	Inpatient	Otorhinolaryngology
Male	Married	Inpatient	Otorhinolaryngology
Female	Married	Inpatient	Otorhinolaryngology
Male	Married	Inpatient	Otorhinolaryngology
Male	Single	Inpatient	Otorhinolaryngology
Female	Married	Inpatient	Otorhinolaryngology
Female	Married	Inpatient	Otorhinolaryngology
Female	Married	Inpatient	Otorhinolaryngology
Male	Single	Inpatient	Otorhinolaryngology
Male	Married	Inpatient	Otorhinolaryngology
Male	Married	Inpatient	Otorhinolaryngology
Male	Married	Inpatient	Otorhinolaryngology
Male	Married	Inpatient	Otorhinolaryngology
Female	Married	Inpatient	Otorhinolaryngology
Female	Married	Inpatient	Otorhinolaryngology
Male	Married	Inpatient	Otorhinolaryngology
Male	Married	Inpatient	Otorhinolaryngology
Male	Married	Inpatient	Otorhinolaryngology
Female	Married	Inpatient	Otorhinolaryngology
Male	Married	Inpatient	Otorhinolaryngology
Male	Single	Inpatient	Otorhinolaryngology
Female	Married	Inpatient	Otorhinolaryngology
Female	Single	Inpatient	Otorhinolaryngology
Male	Married	Inpatient	Otorhinolaryngology
Female	Married	Inpatient	Otorhinolaryngology
Female	Married	Inpatient	Otorhinolaryngology
Male	Single	Inpatient	Otorhinolaryngology
Male	Married	Inpatient	Otorhinolaryngology
Female	Married	Inpatient	Otorhinolaryngology
Female	Married	Inpatient	Otorhinolaryngology
Female	Married	Inpatient	Otorhinolaryngology
Female	Married	Inpatient	Otorhinolaryngology
Male	Married	Inpatient	Otorhinolaryngology
Female	Married	Inpatient	Otorhinolaryngology
Female	Single	Inpatient	Otorhinolaryngology
Female	Married	Inpatient	Otorhinolaryngology
Female	Married	Inpatient	Otorhinolaryngology
Female	Married	Inpatient	Otorhinolaryngology
Male	Married	Inpatient	Otorhinolaryngology
Male	Married	Inpatient	Otorhinolaryngology
Male	Married	Inpatient	Otorhinolaryngology
Male	Married	Inpatient	Otorhinolaryngology
Female	Single	Inpatient	Otorhinolaryngology
Male	Married	Inpatient	Otorhinolaryngology
Female	Married	Inpatient	Otorhinolaryngology
Male	Single	Inpatient	Otorhinolaryngology
Male	Married	Inpatient	Otorhinolaryngology
Male	Married	Inpatient	Otorhinolaryngology
Female	Others	Inpatient	Otorhinolaryngology
Male	Married	Inpatient	Otorhinolaryngology
Female	Single	Inpatient	Otorhinolaryngology
Female	Married	Inpatient	Otorhinolaryngology
Female	Married	Inpatient	Otorhinolaryngology
Male	Married	Inpatient	Otorhinolaryngology
Male	Married	Inpatient	Otorhinolaryngology
Male	Single	Inpatient	Otorhinolaryngology
Female	Married	Inpatient	Otorhinolaryngology
Female	Married	Inpatient	Otorhinolaryngology
Female	Married	Inpatient	Otorhinolaryngology
Female	Single	Inpatient	Otorhinolaryngology
Male	Single	Inpatient	Otorhinolaryngology
Male	Married	Inpatient	Otorhinolaryngology
Female	Married	Inpatient	Otorhinolaryngology
Male	Married	Inpatient	Otorhinolaryngology
Female	Married	Inpatient	Otorhinolaryngology
Male	Married	Inpatient	Otorhinolaryngology
Male	Married	Inpatient	Otorhinolaryngology
Male	Married	Inpatient	Otorhinolaryngology
Female	Single	Inpatient	Otorhinolaryngology
Female	Married	Inpatient	Otorhinolaryngology
Female	Married	Inpatient	Otorhinolaryngology
Male	Married	Inpatient	Otorhinolaryngology
Male	Married	Inpatient	Otorhinolaryngology
Male	Married	Inpatient	Otorhinolaryngology
Female	Married	Inpatient	Otorhinolaryngology
Male	Single	Inpatient	Otorhinolaryngology
Male	Married	Inpatient	Otorhinolaryngology
Female	Married	Inpatient	Otorhinolaryngology
Male	Married	Inpatient	Otorhinolaryngology
Male	Married	Inpatient	Otorhinolaryngology
Male	Married	Inpatient	Otorhinolaryngology
Female	Married	Inpatient	Otorhinolaryngology
Female	Married	Inpatient	Otorhinolaryngology
Male	Married	Inpatient	Otorhinolaryngology
Male	Married	Inpatient	Otorhinolaryngology
Male	Married	Inpatient	Otorhinolaryngology
Male	Married	Inpatient	Otorhinolaryngology
Male	Married	Inpatient	Otorhinolaryngology
Female	Married	Inpatient	Otorhinolaryngology
Female	Married	Inpatient	Otorhinolaryngology
Male	Married	Inpatient	Otorhinolaryngology
Female	Married	Inpatient	Otorhinolaryngology
Male	Married	Inpatient	Otorhinolaryngology
Male	Married	Inpatient	Otorhinolaryngology
Female	Married	Inpatient	Otorhinolaryngology
Female	Married	Inpatient	Otorhinolaryngology
Female	Married	Inpatient	Otorhinolaryngology
Female	Single	Inpatient	Otorhinolaryngology
Male	Married	Inpatient	Otorhinolaryngology
Male	Married	Inpatient	Otorhinolaryngology
Male	Married	Inpatient	Otorhinolaryngology
Female	Married	Inpatient	Otorhinolaryngology
Male	Single	Inpatient	Otorhinolaryngology
Male	Married	Inpatient	Otorhinolaryngology
Female	Single	Inpatient	Otorhinolaryngology
Male	Married	Inpatient	Otorhinolaryngology
Female	Single	Inpatient	Otorhinolaryngology
Male	Married	Inpatient	Otorhinolaryngology
Male	Married	Inpatient	Otorhinolaryngology
Male	Single	Inpatient	Otorhinolaryngology
Male	Married	Inpatient	Otorhinolaryngology
Male	Married	Inpatient	Otorhinolaryngology
Male	Married	Inpatient	Otorhinolaryngology
Male	Married	Inpatient	Otorhinolaryngology
Female	Married	Inpatient	Otorhinolaryngology
Male	Married	Inpatient	Otorhinolaryngology
Male	Married	Inpatient	Otorhinolaryngology
Male	Single	Inpatient	Otorhinolaryngology
Male	Married	Inpatient	Otorhinolaryngology
Female	Single	Inpatient	Otorhinolaryngology
Male	Single	Inpatient	Otorhinolaryngology
Male	Married	Inpatient	Otorhinolaryngology
Male	Married	Inpatient	Otorhinolaryngology
Male	Single	Inpatient	Otorhinolaryngology
Male	Married	Inpatient	Otorhinolaryngology
Male	Married	Inpatient	Otorhinolaryngology
Male	Married	Inpatient	Otorhinolaryngology
Male	Married	Inpatient	Otorhinolaryngology
Male	Married	Inpatient	Otorhinolaryngology
Female	Married	Inpatient	Otorhinolaryngology
Female	Married	Inpatient	Otorhinolaryngology
Male	Married	Inpatient	Otorhinolaryngology
Female	Married	Inpatient	Otorhinolaryngology
Male	Married	Inpatient	Otorhinolaryngology
Male	Married	Inpatient	Otorhinolaryngology
Male	Married	Inpatient	Otorhinolaryngology
Male	Married	Inpatient	Otorhinolaryngology
Female	Married	Inpatient	Otorhinolaryngology
Female	Married	Inpatient	Otorhinolaryngology
Male	Married	Inpatient	Otorhinolaryngology
Male	Married	Inpatient	Otorhinolaryngology
Male	Married	Inpatient	Otorhinolaryngology
Female	Married	Inpatient	Otorhinolaryngology
Female	Married	Inpatient	Otorhinolaryngology
Male	Married	Inpatient	Otorhinolaryngology
Male	Married	Inpatient	Otorhinolaryngology
Female	Married	Inpatient	Otorhinolaryngology
Male	Married	Inpatient	Otorhinolaryngology
Female	Married	Inpatient	Otorhinolaryngology
Female	Married	Inpatient	Otorhinolaryngology
Male	Married	Inpatient	Otorhinolaryngology
Female	Married	Inpatient	Otorhinolaryngology
Male	Married	Inpatient	Otorhinolaryngology
Male	Married	Inpatient	Otorhinolaryngology
Male	Single	Inpatient	Otorhinolaryngology
Male	Single	Inpatient	Otorhinolaryngology
Male	Married	Inpatient	Otorhinolaryngology
Male	Married	Inpatient	Otorhinolaryngology
Female	Married	Inpatient	Otorhinolaryngology
Male	Single	Inpatient	Otorhinolaryngology
Female	Married	Inpatient	Otorhinolaryngology
Male	Married	Inpatient	Otorhinolaryngology
Male	Married	Inpatient	Otorhinolaryngology
Male	Married	Inpatient	Otorhinolaryngology
Male	Married	Inpatient	Otorhinolaryngology
Male	Married	Inpatient	Otorhinolaryngology
Male	Married	Inpatient	Otorhinolaryngology
Male	Married	Inpatient	Otorhinolaryngology
Male	Married	Inpatient	Otorhinolaryngology
Male	Married	Inpatient	Otorhinolaryngology
Female	Single	Inpatient	Otorhinolaryngology
Female	Married	Inpatient	Otorhinolaryngology
Male	Married	Inpatient	Otorhinolaryngology
Female	Married	Inpatient	Otorhinolaryngology
Female	Married	Inpatient	Otorhinolaryngology
Male	Married	Inpatient	Otorhinolaryngology
Male	Married	Inpatient	Otorhinolaryngology
Male	Married	Inpatient	Otorhinolaryngology
Female	Married	Inpatient	Otorhinolaryngology
Male	Married	Inpatient	Otorhinolaryngology
Male	Married	Inpatient	Otorhinolaryngology
Female	Married	Inpatient	Otorhinolaryngology
Male	Married	Inpatient	Otorhinolaryngology
Female	Married	Inpatient	Otorhinolaryngology
Female	NULL	Inpatient	Otorhinolaryngology
Female	Married	Inpatient	Otorhinolaryngology
Female	Married	Inpatient	Otorhinolaryngology
Male	Married	Inpatient	Otorhinolaryngology
Female	Married	Inpatient	Otorhinolaryngology
Female	Married	Inpatient	Otorhinolaryngology
Female	Married	Inpatient	Otorhinolaryngology
Female	Married	Inpatient	Otorhinolaryngology
Male	Married	Inpatient	Otorhinolaryngology
Male	Single	Inpatient	Otorhinolaryngology
Female	Single	Inpatient	Otorhinolaryngology
Female	Married	Inpatient	Otorhinolaryngology
Male	Married	Inpatient	Otorhinolaryngology
Female	Married	Inpatient	Otorhinolaryngology
Female	Married	Inpatient	Otorhinolaryngology
Male	Married	Inpatient	Otorhinolaryngology
Male	Married	Inpatient	Otorhinolaryngology
Female	Married	Inpatient	Otorhinolaryngology
Male	Single	Inpatient	Otorhinolaryngology
Male	Married	Inpatient	Otorhinolaryngology
Female	Married	Inpatient	Otorhinolaryngology
Female	Married	Inpatient	Otorhinolaryngology
Male	Married	Inpatient	Otorhinolaryngology
Male	Married	Inpatient	Otorhinolaryngology
Female	Married	Inpatient	Otorhinolaryngology
Female	Married	Inpatient	Otorhinolaryngology
Male	Married	Inpatient	Otorhinolaryngology
Male	Married	Inpatient	Otorhinolaryngology
Male	Single	Inpatient	Otorhinolaryngology
Male	Single	Inpatient	Otorhinolaryngology
Male	Married	Inpatient	Otorhinolaryngology
Male	Married	Inpatient	Otorhinolaryngology
Male	Married	Inpatient	Otorhinolaryngology
Male	Married	Inpatient	Otorhinolaryngology
Female	Married	Inpatient	Otorhinolaryngology
Male	Married	Inpatient	Otorhinolaryngology
Male	Single	Inpatient	Otorhinolaryngology
Male	Married	Inpatient	Otorhinolaryngology
Male	Married	Inpatient	Otorhinolaryngology
Male	Single	Inpatient	Otorhinolaryngology
Male	Single	Inpatient	Otorhinolaryngology
Female	Married	Inpatient	Otorhinolaryngology
Male	Married	Inpatient	Otorhinolaryngology
Male	Married	Inpatient	Otorhinolaryngology
Male	Single	Inpatient	Otorhinolaryngology
Female	Single	Inpatient	Otorhinolaryngology
Male	Married	Inpatient	Otorhinolaryngology
Female	Married	Inpatient	Otorhinolaryngology
Female	Married	Inpatient	Otorhinolaryngology
Female	Married	Inpatient	Otorhinolaryngology
Female	Single	Inpatient	Otorhinolaryngology
Male	Married	Inpatient	Otorhinolaryngology
Female	Married	Inpatient	Otorhinolaryngology
Female	Married	Inpatient	Otorhinolaryngology
Female	Married	Inpatient	Otorhinolaryngology
Male	Married	Inpatient	Otorhinolaryngology
Female	Single	Inpatient	Otorhinolaryngology
Female	Single	Inpatient	Otorhinolaryngology
Male	Married	Inpatient	Otorhinolaryngology
Male	Married	Inpatient	Otorhinolaryngology
Female	Married	Inpatient	Otorhinolaryngology
Male	Married	Inpatient	Otorhinolaryngology
Female	Married	Inpatient	Otorhinolaryngology
Female	Married	Inpatient	Otorhinolaryngology
Male	Married	Inpatient	Otorhinolaryngology
Male	Single	Inpatient	Otorhinolaryngology
Male	Married	Inpatient	Otorhinolaryngology
Female	Married	Inpatient	Otorhinolaryngology
Female	Married	Inpatient	Otorhinolaryngology
Male	Married	Inpatient	Otorhinolaryngology
Male	Married	Inpatient	Otorhinolaryngology
Male	Married	Inpatient	Otorhinolaryngology
Male	Married	Inpatient	Otorhinolaryngology
Male	Married	Inpatient	Otorhinolaryngology
Male	Married	Inpatient	Otorhinolaryngology
Male	Married	Inpatient	Otorhinolaryngology
Male	Married	Inpatient	Otorhinolaryngology
Male	Married	Inpatient	Otorhinolaryngology
Female	Married	Inpatient	Otorhinolaryngology
Male	Married	Inpatient	Otorhinolaryngology
Male	Married	Inpatient	Otorhinolaryngology
Female	Single	Inpatient	Otorhinolaryngology
Male	Married	Inpatient	Otorhinolaryngology
Male	Married	Inpatient	Otorhinolaryngology
Male	Married	Inpatient	Otorhinolaryngology
Male	Single	Inpatient	Otorhinolaryngology
Male	Married	Inpatient	Otorhinolaryngology
Female	Married	Inpatient	Otorhinolaryngology
Male	Married	Inpatient	Otorhinolaryngology
Male	Married	Inpatient	Otorhinolaryngology
Male	Married	Inpatient	Otorhinolaryngology
Female	Married	Inpatient	Otorhinolaryngology
Female	Married	Inpatient	Otorhinolaryngology
Female	Married	Inpatient	Otorhinolaryngology
Female	Married	Inpatient	Otorhinolaryngology
Male	Married	Inpatient	Otorhinolaryngology
Male	Married	Inpatient	Otorhinolaryngology
Male	Married	Inpatient	Otorhinolaryngology
Male	Married	Inpatient	Otorhinolaryngology
Male	Married	Inpatient	Otorhinolaryngology
Male	Married	Inpatient	Otorhinolaryngology
Female	Married	Inpatient	Otorhinolaryngology
Male	Married	Inpatient	Otorhinolaryngology
Male	Married	Inpatient	Otorhinolaryngology
Female	Married	Inpatient	Otorhinolaryngology
Female	Married	Inpatient	Otorhinolaryngology
Male	Married	Inpatient	Otorhinolaryngology
Female	Single	Inpatient	Otorhinolaryngology
Female	Married	Inpatient	Otorhinolaryngology
Male	Married	Inpatient	Otorhinolaryngology
Female	Married	Inpatient	Otorhinolaryngology
Male	Married	Inpatient	Otorhinolaryngology
Female	Single	Inpatient	Otorhinolaryngology
Male	Married	Inpatient	Otorhinolaryngology
Female	Single	Inpatient	Otorhinolaryngology
Female	Married	Inpatient	Otorhinolaryngology
Male	Married	Inpatient	Otorhinolaryngology
Female	Single	Inpatient	Otorhinolaryngology
Male	Single	Inpatient	Otorhinolaryngology
Female	Single	Inpatient	Otorhinolaryngology
Female	Married	Inpatient	Otorhinolaryngology
Female	Married	Inpatient	Otorhinolaryngology
Female	Married	Inpatient	Otorhinolaryngology
Male	Married	Inpatient	Otorhinolaryngology
Male	Married	Inpatient	Otorhinolaryngology
Female	Single	Inpatient	Otorhinolaryngology
Female	Married	Inpatient	Otorhinolaryngology
Male	Married	Inpatient	Otorhinolaryngology
Female	Married	Inpatient	Otorhinolaryngology
Female	Married	Inpatient	Otorhinolaryngology
Male	Married	Inpatient	Otorhinolaryngology
Male	Married	Inpatient	Otorhinolaryngology
Female	Single	Inpatient	Otorhinolaryngology
Female	Married	Inpatient	Otorhinolaryngology
Male	Married	Inpatient	Otorhinolaryngology
Male	Married	Inpatient	Otorhinolaryngology
Male	Married	Inpatient	Otorhinolaryngology
Male	Married	Inpatient	Otorhinolaryngology
Male	Married	Inpatient	Otorhinolaryngology
Male	Single	Inpatient	Otorhinolaryngology
Male	Married	Inpatient	Otorhinolaryngology
Male	Married	Inpatient	Otorhinolaryngology
Male	Married	Inpatient	Otorhinolaryngology
Male	Single	Inpatient	Otorhinolaryngology
Male	Single	Inpatient	Otorhinolaryngology
Male	Married	Inpatient	Otorhinolaryngology
Female	Married	Inpatient	Otorhinolaryngology
Female	Married	Inpatient	Otorhinolaryngology
Male	Married	Inpatient	Otorhinolaryngology
Male	Married	Inpatient	Otorhinolaryngology
Male	Married	Inpatient	Otorhinolaryngology
Female	Married	Inpatient	Otorhinolaryngology
Male	Married	Inpatient	Otorhinolaryngology
Male	Married	Inpatient	Otorhinolaryngology
Male	Married	Inpatient	Otorhinolaryngology
Male	Single	Inpatient	Otorhinolaryngology
Female	Married	Inpatient	Otorhinolaryngology
Female	Married	Inpatient	Otorhinolaryngology
Female	Married	Inpatient	Otorhinolaryngology
Male	Married	Inpatient	Otorhinolaryngology
Male	Married	Inpatient	Otorhinolaryngology
Male	Married	Inpatient	Otorhinolaryngology
Female	Married	Inpatient	Otorhinolaryngology
Male	Married	Inpatient	Otorhinolaryngology
Female	Single	Inpatient	Otorhinolaryngology
Male	Single	Inpatient	Otorhinolaryngology
Male	Married	Inpatient	Otorhinolaryngology
Male	Married	Inpatient	Otorhinolaryngology
Male	Single	Inpatient	Otorhinolaryngology
Female	Married	Inpatient	Otorhinolaryngology
Male	Married	Inpatient	Otorhinolaryngology
Female	Married	Inpatient	Otorhinolaryngology
Female	Married	Inpatient	Otorhinolaryngology
Male	Married	Inpatient	Otorhinolaryngology
Male	Married	Inpatient	Otorhinolaryngology
Male	Married	Inpatient	Otorhinolaryngology
Male	Married	Inpatient	Otorhinolaryngology
Female	Married	Inpatient	Otorhinolaryngology
Male	Married	Inpatient	Otorhinolaryngology
Female	Married	Inpatient	Otorhinolaryngology
Female	Single	Inpatient	Otorhinolaryngology
Male	Married	Inpatient	Otorhinolaryngology
Female	Married	Inpatient	Otorhinolaryngology
Female	Married	Inpatient	Otorhinolaryngology
Male	Married	Inpatient	Otorhinolaryngology
Female	Married	Inpatient	Otorhinolaryngology
Male	Married	Inpatient	Otorhinolaryngology
Male	Married	Inpatient	Otorhinolaryngology
Female	Married	Inpatient	Otorhinolaryngology
Male	Married	Inpatient	Otorhinolaryngology
Male	Single	Inpatient	Otorhinolaryngology
Female	Married	Inpatient	Otorhinolaryngology
Male	Single	Inpatient	Otorhinolaryngology
Female	NULL	Inpatient	Otorhinolaryngology
Male	Married	Inpatient	Otorhinolaryngology
Female	Married	Inpatient	Otorhinolaryngology
Male	Single	Inpatient	Otorhinolaryngology
Female	Married	Inpatient	Otorhinolaryngology
Male	Single	Inpatient	Otorhinolaryngology
Male	Married	Inpatient	Otorhinolaryngology
Male	Married	Inpatient	Otorhinolaryngology
Male	Married	Inpatient	Otorhinolaryngology
Female	Married	Inpatient	Otorhinolaryngology
Male	Married	Inpatient	Otorhinolaryngology
Male	Married	Inpatient	Otorhinolaryngology
Male	Married	Inpatient	Otorhinolaryngology
Male	Married	Inpatient	Otorhinolaryngology
Male	Married	Inpatient	Otorhinolaryngology
Female	Married	Inpatient	Otorhinolaryngology
Male	Married	Inpatient	Otorhinolaryngology
Male	Married	Inpatient	Otorhinolaryngology
Female	Married	Inpatient	Otorhinolaryngology
Female	Single	Inpatient	Otorhinolaryngology
Male	Married	Inpatient	Otorhinolaryngology
Male	Married	Inpatient	Otorhinolaryngology
Female	Married	Inpatient	Otorhinolaryngology
Female	Married	Inpatient	Otorhinolaryngology
Male	Married	Inpatient	Otorhinolaryngology
Male	Single	Inpatient	Otorhinolaryngology
Male	Married	Inpatient	Otorhinolaryngology
Male	Married	Inpatient	Otorhinolaryngology
Male	Married	Inpatient	Otorhinolaryngology
Male	Married	Inpatient	Otorhinolaryngology
Female	Married	Inpatient	Otorhinolaryngology
Male	Married	Inpatient	Otorhinolaryngology
Male	Married	Inpatient	Otorhinolaryngology
Male	Married	Inpatient	Otorhinolaryngology
Male	Single	Inpatient	Otorhinolaryngology
Male	Married	Inpatient	Otorhinolaryngology
Male	Married	Inpatient	Otorhinolaryngology
Male	Married	Inpatient	Otorhinolaryngology
Female	Married	Inpatient	Otorhinolaryngology
Male	Married	Inpatient	Otorhinolaryngology
Male	Married	Inpatient	Otorhinolaryngology
Male	Single	Inpatient	Otorhinolaryngology
Male	Married	Inpatient	Otorhinolaryngology
Male	Married	Inpatient	Otorhinolaryngology
Male	Married	Inpatient	Otorhinolaryngology
Male	Married	Inpatient	Otorhinolaryngology
Male	Married	Inpatient	Otorhinolaryngology
Male	Married	Inpatient	Otorhinolaryngology
Male	Married	Inpatient	Otorhinolaryngology
Male	Married	Inpatient	Otorhinolaryngology
Female	Married	Inpatient	Otorhinolaryngology
Female	Married	Inpatient	Otorhinolaryngology
Female	Single	Inpatient	Otorhinolaryngology
Male	Married	Inpatient	Otorhinolaryngology
Male	Single	Inpatient	Otorhinolaryngology
Female	Married	Inpatient	Otorhinolaryngology
Male	Married	Inpatient	Otorhinolaryngology
Female	Married	Inpatient	Otorhinolaryngology
Male	Married	Inpatient	Otorhinolaryngology
Male	Married	Inpatient	Otorhinolaryngology
Male	Married	Inpatient	Otorhinolaryngology
Female	Married	Inpatient	Otorhinolaryngology
Male	Married	Inpatient	Otorhinolaryngology
Male	Married	Inpatient	Otorhinolaryngology
Male	Married	Inpatient	Otorhinolaryngology
Female	Married	Inpatient	Otorhinolaryngology
Male	Married	Inpatient	Otorhinolaryngology
Male	Married	Inpatient	Otorhinolaryngology
Male	Married	Inpatient	Otorhinolaryngology
Female	Married	Inpatient	Otorhinolaryngology
Female	Married	Inpatient	Otorhinolaryngology
Female	Married	Inpatient	Otorhinolaryngology
Male	Married	Inpatient	Otorhinolaryngology
Female	Married	Inpatient	Otorhinolaryngology
Male	Married	Inpatient	Otorhinolaryngology
Female	Married	Inpatient	Otorhinolaryngology
Male	Married	Inpatient	Otorhinolaryngology
Male	Married	Inpatient	Otorhinolaryngology
Male	Married	Inpatient	Otorhinolaryngology
Male	Married	Inpatient	Otorhinolaryngology
Female	Married	Inpatient	Otorhinolaryngology
Male	Single	Inpatient	Otorhinolaryngology
Male	Married	Inpatient	Otorhinolaryngology
Male	Married	Inpatient	Otorhinolaryngology
Male	Married	Inpatient	Otorhinolaryngology
Male	Married	Inpatient	Otorhinolaryngology
Male	Married	Inpatient	Otorhinolaryngology
Female	Married	Inpatient	Otorhinolaryngology
Female	Married	Inpatient	Otorhinolaryngology
Female	Married	Inpatient	Otorhinolaryngology
Female	Married	Inpatient	Otorhinolaryngology
Male	Married	Inpatient	Otorhinolaryngology
Male	Married	Inpatient	Otorhinolaryngology
Male	Married	Inpatient	Otorhinolaryngology
Female	Married	Inpatient	Otorhinolaryngology
Male	Married	Inpatient	Otorhinolaryngology
Male	Married	Inpatient	Otorhinolaryngology
Male	Married	Inpatient	Otorhinolaryngology
Female	Married	Inpatient	Otorhinolaryngology
Male	Married	Inpatient	Otorhinolaryngology
Female	Single	Inpatient	Otorhinolaryngology
Male	Married	Inpatient	Otorhinolaryngology
Female	Married	Inpatient	Otorhinolaryngology
Male	Single	Inpatient	Otorhinolaryngology
Male	Married	Inpatient	Otorhinolaryngology
Male	Married	Inpatient	Otorhinolaryngology
Male	Married	Inpatient	Otorhinolaryngology
Male	Married	Inpatient	Otorhinolaryngology
Male	Married	Inpatient	Otorhinolaryngology
Male	Single	Inpatient	Otorhinolaryngology
Male	Married	Inpatient	Otorhinolaryngology
Male	Married	Inpatient	Otorhinolaryngology
Female	Married	Inpatient	Otorhinolaryngology
Male	Married	Inpatient	Otorhinolaryngology
Male	Single	Inpatient	Otorhinolaryngology
Male	Married	Inpatient	Otorhinolaryngology
Female	Married	Inpatient	Otorhinolaryngology
Male	Married	Inpatient	Otorhinolaryngology
Female	Married	Inpatient	Otorhinolaryngology
Male	Married	Inpatient	Otorhinolaryngology
Male	Married	Inpatient	Otorhinolaryngology
Male	Married	Inpatient	Otorhinolaryngology
Male	Married	Inpatient	Otorhinolaryngology
Male	Married	Inpatient	Otorhinolaryngology
Male	Married	Inpatient	Otorhinolaryngology
Male	Married	Inpatient	Otorhinolaryngology
Female	Married	Inpatient	Otorhinolaryngology
Male	Single	Inpatient	Otorhinolaryngology
Female	Married	Inpatient	Otorhinolaryngology
Male	Married	Inpatient	Otorhinolaryngology
Female	Married	Inpatient	Otorhinolaryngology
Female	Married	Inpatient	Otorhinolaryngology
Male	Married	Inpatient	Otorhinolaryngology
Male	Married	Inpatient	Otorhinolaryngology
Female	Married	Inpatient	Otorhinolaryngology
Male	Married	Inpatient	Otorhinolaryngology
Female	Married	Inpatient	Otorhinolaryngology
Male	Others	Inpatient	Otorhinolaryngology
Male	Married	Inpatient	Otorhinolaryngology
Female	Married	Inpatient	Otorhinolaryngology
Female	Married	Inpatient	Otorhinolaryngology
Female	NULL	Outpatient	Otorhinolaryngology
Male	NULL	Outpatient	Otorhinolaryngology
Male	NULL	Outpatient	Otorhinolaryngology
Male	NULL	Outpatient	Internal medicine
Male	NULL	Outpatient	Internal medicine
Female	NULL	Outpatient	Internal medicine
Female	NULL	Outpatient	Internal medicine
Male	Married	Inpatient	Internal medicine
Female	Married	Inpatient	Internal medicine
Male	Married	Inpatient	Internal medicine
Female	Married	Inpatient	Internal medicine
Male	Married	Inpatient	Internal medicine
Female	Married	Inpatient	Internal medicine
Female	Married	Inpatient	Internal medicine
Male	Married	Inpatient	Internal medicine
Female	Married	Inpatient	Internal medicine
Male	Married	Inpatient	Internal medicine
Female	Married	Inpatient	Internal medicine
Male	Married	Inpatient	Internal medicine
Male	Married	Inpatient	Internal medicine
Male	Married	Inpatient	Internal medicine
Male	Married	Inpatient	Internal medicine
Male	Married	Inpatient	Internal medicine
Female	Married	Inpatient	Internal medicine
Male	Married	Inpatient	Internal medicine
Female	Married	Inpatient	Internal medicine
Male	Married	Inpatient	Internal medicine
Female	Married	Inpatient	Internal medicine
Female	Married	Inpatient	Internal medicine
Female	Single	Inpatient	Internal medicine
Female	Married	Inpatient	Internal medicine
Female	Married	Inpatient	Internal medicine
Female	Married	Inpatient	Internal medicine
Male	Married	Inpatient	Internal medicine
Female	Married	Inpatient	Internal medicine
Female	Married	Inpatient	Internal medicine
Female	Married	Inpatient	Internal medicine
Female	Married	Inpatient	Internal medicine
Female	Married	Inpatient	Internal medicine
Female	Married	Inpatient	Internal medicine
Male	Married	Inpatient	Internal medicine
Male	Married	Inpatient	Internal medicine
Male	Married	Inpatient	Internal medicine
Male	Married	Inpatient	Internal medicine
Female	Married	Inpatient	Internal medicine
Female	Married	Inpatient	Internal medicine
Male	Married	Inpatient	Internal medicine
Male	Married	Inpatient	Internal medicine
Female	Married	Inpatient	Internal medicine
Female	Married	Inpatient	Internal medicine
Female	Married	Inpatient	Internal medicine
Female	Married	Inpatient	Internal medicine
Female	Married	Inpatient	Internal medicine
Male	Married	Inpatient	Internal medicine
Female	Married	Inpatient	Internal medicine
Female	Married	Inpatient	Internal medicine
Female	Married	Inpatient	Internal medicine
Female	Married	Inpatient	Internal medicine
Male	Married	Inpatient	Internal medicine
Male	Single	Inpatient	Internal medicine
Male	Married	Inpatient	Internal medicine
Male	Married	Inpatient	Internal medicine
Female	Married	Inpatient	Internal medicine
Female	Married	Inpatient	Internal medicine
Male	Married	Inpatient	Internal medicine
Female	Married	Inpatient	Internal medicine
Female	Married	Inpatient	Internal medicine
Female	Married	Inpatient	Internal medicine
Male	Single	Inpatient	Internal medicine
Female	Married	Inpatient	Internal medicine
Female	Married	Inpatient	Internal medicine
Male	Married	Inpatient	Internal medicine
Male	Married	Inpatient	Internal medicine
Male	Married	Inpatient	Internal medicine
Male	Married	Inpatient	Internal medicine
Female	Married	Inpatient	Internal medicine
Male	Married	Inpatient	Internal medicine
Female	Married	Inpatient	Internal medicine
Male	Married	Inpatient	Internal medicine
Male	Married	Inpatient	Internal medicine
Female	Married	Inpatient	Internal medicine
Male	Single	Inpatient	Internal medicine
Male	Married	Inpatient	Internal medicine
Female	Married	Inpatient	Internal medicine
Male	Married	Inpatient	Internal medicine
Male	Married	Inpatient	Internal medicine
Male	Married	Inpatient	Internal medicine
Female	Married	Inpatient	Internal medicine
Female	Married	Inpatient	Internal medicine
Female	Married	Inpatient	Internal medicine
Female	Married	Inpatient	Internal medicine
Female	Married	Inpatient	Internal medicine
Female	Married	Inpatient	Internal medicine
Male	Married	Inpatient	Internal medicine
Female	Married	Inpatient	Internal medicine
Male	Married	Inpatient	Internal medicine
Female	Married	Inpatient	Internal medicine
Female	Married	Inpatient	Internal medicine
Male	Married	Inpatient	Internal medicine
Male	Married	Inpatient	Internal medicine
Female	Married	Inpatient	Internal medicine
Female	Married	Inpatient	Internal medicine
Female	Married	Inpatient	Internal medicine
Female	Married	Inpatient	Internal medicine
Female	Married	Inpatient	Internal medicine
Male	Married	Inpatient	Internal medicine
Male	Married	Inpatient	Internal medicine
Female	Married	Inpatient	Internal medicine
Female	Married	Inpatient	Internal medicine
Male	Married	Inpatient	Internal medicine
Female	Single	Inpatient	Internal medicine
Male	Married	Inpatient	Internal medicine
Female	Married	Inpatient	Internal medicine
Female	Married	Inpatient	Internal medicine
Female	Married	Inpatient	Internal medicine
Male	Married	Inpatient	Internal medicine
Female	Married	Inpatient	Internal medicine
Male	Married	Inpatient	Internal medicine
Female	Married	Inpatient	Internal medicine
Female	Married	Inpatient	Internal medicine
Male	Married	Inpatient	Internal medicine
Female	Married	Inpatient	Internal medicine
Male	Single	Inpatient	Internal medicine
Female	Single	Inpatient	Internal medicine
Female	Single	Inpatient	Internal medicine
Female	Married	Inpatient	Internal medicine
Female	Married	Inpatient	Internal medicine
Male	Married	Inpatient	Internal medicine
Male	Married	Inpatient	Internal medicine
Female	Married	Inpatient	Internal medicine
Female	Married	Inpatient	Internal medicine
Male	Married	Inpatient	Internal medicine
Male	Married	Inpatient	Internal medicine
Female	Married	Inpatient	Internal medicine
Male	Married	Inpatient	Internal medicine
Female	Married	Inpatient	Internal medicine
Female	Married	Inpatient	Internal medicine
Female	Married	Inpatient	Internal medicine
Female	Married	Inpatient	Internal medicine
Female	Married	Inpatient	Internal medicine
Female	Married	Inpatient	Internal medicine
Female	Married	Inpatient	Internal medicine
Female	Married	Inpatient	Internal medicine
Male	Married	Inpatient	Internal medicine
Female	Married	Inpatient	Internal medicine
Female	Married	Inpatient	Internal medicine
Female	Married	Inpatient	Internal medicine
Female	Married	Inpatient	Internal medicine
Male	Married	Inpatient	Internal medicine
Female	Married	Inpatient	Internal medicine
Male	Married	Inpatient	Internal medicine
Female	Married	Inpatient	Internal medicine
Female	Married	Inpatient	Internal medicine
Female	Married	Inpatient	Internal medicine
Male	Married	Inpatient	Internal medicine
Female	Married	Inpatient	Internal medicine
Female	Married	Inpatient	Internal medicine
Male	Married	Inpatient	Internal medicine
Male	Married	Inpatient	Internal medicine
Female	Married	Inpatient	Internal medicine
Male	Married	Inpatient	Internal medicine
Male	NULL	Inpatient	Internal medicine
Female	Married	Inpatient	Internal medicine
Male	Married	Inpatient	Internal medicine
Female	Married	Inpatient	Internal medicine
Male	Married	Inpatient	Internal medicine
Female	Married	Inpatient	Internal medicine
Female	Married	Inpatient	Internal medicine
Female	Married	Inpatient	Internal medicine
Male	Married	Inpatient	Internal medicine
Female	Married	Inpatient	Internal medicine
Male	Married	Inpatient	Internal medicine
Female	Married	Inpatient	Internal medicine
Male	Married	Inpatient	Internal medicine
Male	Married	Inpatient	Internal medicine
Female	Married	Inpatient	Internal medicine
Female	Married	Inpatient	Internal medicine
[truncated: 15,395 more rows]

## Sheet: 2012
Sex	Marital status	Outpatient/Inpatient	Department
Male	NULL	Outpatient	Medical examination center
Male	NULL	Outpatient	Respiratory Diseases
Male	NULL	Outpatient	Respiratory Diseases
Male	NULL	Outpatient	Respiratory Diseases
Male	NULL	Outpatient	Respiratory Diseases
Male	NULL	Outpatient	Respiratory Diseases
Male	NULL	Outpatient	Respiratory Diseases
Male	NULL	Outpatient	Respiratory Diseases
Female	NULL	Outpatient	Respiratory Diseases
Male	NULL	Outpatient	Respiratory Diseases
Female	NULL	Outpatient	Respiratory Diseases
Male	NULL	Outpatient	Respiratory Diseases
Female	NULL	Outpatient	Respiratory Diseases
Male	NULL	Outpatient	Respiratory Diseases
Female	NULL	Outpatient	Respiratory Diseases
Female	NULL	Outpatient	Respiratory Diseases
Female	NULL	Outpatient	Respiratory Diseases
Male	NULL	Outpatient	Respiratory Diseases
Female	NULL	Outpatient	Respiratory Diseases
Male	NULL	Outpatient	Respiratory Diseases
Male	NULL	Outpatient	Respiratory Diseases
Female	NULL	Outpatient	Respiratory Diseases
Male	NULL	Outpatient	Respiratory Diseases
Male	NULL	Outpatient	Respiratory Diseases
Female	NULL	Outpatient	Respiratory Diseases
Male	NULL	Outpatient	Respiratory Diseases
Female	NULL	Outpatient	Respiratory Diseases
Male	NULL	Outpatient	Respiratory Diseases
Male	NULL	Outpatient	Respiratory Diseases
Male	NULL	Outpatient	Respiratory Diseases
Male	NULL	Outpatient	Respiratory Diseases
Male	NULL	Outpatient	Respiratory Diseases
Male	NULL	Outpatient	Respiratory Diseases
Male	NULL	Outpatient	Respiratory Diseases
Male	NULL	Outpatient	Respiratory Diseases
Female	NULL	Outpatient	Respiratory Diseases
Female	NULL	Outpatient	Respiratory Diseases
Male	NULL	Outpatient	Respiratory Diseases
Female	NULL	Outpatient	Respiratory Diseases
Male	NULL	Outpatient	Respiratory Diseases
Female	NULL	Outpatient	Respiratory Diseases
Male	NULL	Outpatient	Respiratory Diseases
Female	NULL	Outpatient	Respiratory Diseases
Female	NULL	Outpatient	Respiratory Diseases
Female	NULL	Outpatient	Respiratory Diseases
Male	NULL	Outpatient	Respiratory Diseases
Male	NULL	Outpatient	Gastroenterology
Female	NULL	Outpatient	Gastroenterology
Female	NULL	Outpatient	Gastroenterology
Female	NULL	Outpatient	Gastroenterology
Female	NULL	Outpatient	Gastroenterology
Male	NULL	Outpatient	Gastroenterology
Male	NULL	Outpatient	Gastroenterology
Female	NULL	Outpatient	Gastroenterology
Female	NULL	Outpatient	Gastroenterology
Female	NULL	Outpatient	Gastroenterology
Female	NULL	Outpatient	Gastroenterology
Female	NULL	Outpatient	Gastroenterology
Male	NULL	Outpatient	Gastroenterology
Male	NULL	Outpatient	Gastroenterology
Male	NULL	Outpatient	Gastroenterology
Male	NULL	Outpatient	Gastroenterology
Male	NULL	Outpatient	Gastroenterology
Male	NULL	Outpatient	Gastroenterology
Male	NULL	Outpatient	Gastroenterology
Female	NULL	Outpatient	Gastroenterology
Male	NULL	Outpatient	Gastroenterology
Female	NULL	Outpatient	Gastroenterology
Female	NULL	Outpatient	Gastroenterology
Male	NULL	Outpatient	Gastroenterology
Female	NULL	Outpatient	Gastroenterology
Male	NULL	Outpatient	Gastroenterology
Male	NULL	Outpatient	Gastroenterology
Male	NULL	Outpatient	Gastroenterology
Female	NULL	Outpatient	Gastroenterology
Male	NULL	Outpatient	Gastroenterology
Male	NULL	Outpatient	Gastroenterology
Female	NULL	Outpatient	Gastroenterology
Male	NULL	Outpatient	Gastroenterology
Female	NULL	Outpatient	Gastroenterology
Male	NULL	Outpatient	Hematology
Male	NULL	Outpatient	Hematology
Male	NULL	Outpatient	Hematology
Male	NULL	Outpatient	Hematology
Female	NULL	Outpatient	Hematology
Female	NULL	Outpatient	Hematology
Female	NULL	Outpatient	Hematology
Male	NULL	Outpatient	Hematology
Male	NULL	Outpatient	Hematology
Female	NULL	Outpatient	Hematology
Female	NULL	Outpatient	Hematology
Female	NULL	Outpatient	Hematology
Male	NULL	Outpatient	Hematology
Male	NULL	Outpatient	Hematology
Female	NULL	Outpatient	Hematology
Female	NULL	Outpatient	Hematology
Male	NULL	Outpatient	Nephrology
Male	NULL	Outpatient	Nephrology
Female	NULL	Outpatient	Nephrology
Female	NULL	Outpatient	Nephrology
Male	NULL	Outpatient	Nephrology
Male	NULL	Outpatient	Rheumatism immunity
Male	NULL	Outpatient	Rheumatism immunity
Male	NULL	Outpatient	Rheumatism immunity
Female	NULL	Outpatient	Rheumatism immunity
Female	NULL	Outpatient	Rheumatism immunity
Male	NULL	Outpatient	Rheumatism immunity
Female	NULL	Outpatient	Rheumatism immunity
Male	NULL	Outpatient	Rheumatism immunity
Female	NULL	Outpatient	Rheumatism immunity
Male	NULL	Outpatient	Rheumatism immunity
Male	NULL	Outpatient	Rheumatism immunity
Male	NULL	Outpatient	Endocrine Department
Female	NULL	Outpatient	Endocrine Department
Female	NULL	Outpatient	Endocrine Department
Female	NULL	Outpatient	Endocrine Department
Male	NULL	Outpatient	Endocrine Department
Male	NULL	Outpatient	Endocrine Department
Female	NULL	Outpatient	Endocrine Department
Male	NULL	Outpatient	Endocrine Department
Male	NULL	Outpatient	Endocrine Department
Female	NULL	Outpatient	Endocrine Department
Male	NULL	Outpatient	Endocrine Department
Male	NULL	Outpatient	Endocrine Department
Female	NULL	Outpatient	Cadre Health Care
Female	NULL	Outpatient	Cadre Health Care
Female	NULL	Outpatient	Cadre Health Care
Male	NULL	Outpatient	Cadre Health Care
Male	NULL	Outpatient	Cadre Health Care
Female	NULL	Outpatient	Cadre Health Care
Female	NULL	Outpatient	Cadre Health Care
Female	NULL	Outpatient	VIP Care
Female	NULL	Outpatient	VIP Care
Female	NULL	Outpatient	VIP Care
Female	NULL	Outpatient	VIP Care
Female	NULL	Outpatient	VIP Care
Female	NULL	Outpatient	VIP Care
Female	NULL	Outpatient	VIP Care
Female	NULL	Outpatient	VIP Care
Female	NULL	Outpatient	VIP Care
Female	NULL	Outpatient	VIP Care
Female	NULL	Outpatient	VIP Care
Female	NULL	Outpatient	VIP Care
Female	NULL	Outpatient	VIP Care
Female	NULL	Outpatient	VIP Care
Female	NULL	Outpatient	VIP Care
Female	NULL	Outpatient	VIP Care
Female	NULL	Outpatient	VIP Care
Female	NULL	Outpatient	VIP Care
Female	NULL	Outpatient	VIP Care
Female	NULL	Outpatient	VIP Care
Female	NULL	Outpatient	VIP Care
Female	NULL	Outpatient	VIP Care
Female	NULL	Outpatient	VIP Care
Female	NULL	Outpatient	VIP Care
Female	NULL	Outpatient	VIP Care
Female	NULL	Outpatient	VIP Care
Female	NULL	Outpatient	VIP Care
Female	NULL	Outpatient	VIP Care
Female	NULL	Outpatient	VIP Care
Female	NULL	Outpatient	VIP Care
Female	NULL	Outpatient	VIP Care
Female	NULL	Outpatient	VIP Care
Female	NULL	Outpatient	VIP Care
Female	NULL	Outpatient	VIP Care
Female	NULL	Outpatient	VIP Care
Female	NULL	Outpatient	VIP Care
Female	NULL	Outpatient	VIP Care
Female	NULL	Outpatient	VIP Care
Female	NULL	Outpatient	VIP Care
Female	NULL	Outpatient	VIP Care
Female	NULL	Outpatient	VIP Care
Female	NULL	Outpatient	VIP Care
Female	NULL	Outpatient	VIP Care
Female	NULL	Outpatient	VIP Care
Female	NULL	Outpatient	VIP Care
Female	NULL	Outpatient	VIP Care
Male	NULL	Outpatient	VIP Care
Female	NULL	Outpatient	VIP Care
Female	NULL	Outpatient	VIP Care
Female	NULL	Outpatient	VIP Care
Female	NULL	Outpatient	VIP Care
Female	NULL	Outpatient	VIP Care
Male	NULL	Outpatient	VIP Care
Female	NULL	Outpatient	VIP Care
Female	NULL	Outpatient	VIP Care
Female	NULL	Outpatient	VIP Care
Female	NULL	Outpatient	VIP Care
Female	NULL	Outpatient	VIP Care
Male	NULL	Outpatient	VIP Care
Female	NULL	Outpatient	VIP Care
Female	NULL	Outpatient	VIP Care
Female	NULL	Outpatient	VIP Care
Female	NULL	Outpatient	VIP Care
Female	NULL	Outpatient	VIP Care
Female	NULL	Outpatient	VIP Care
Female	NULL	Outpatient	VIP Care
Female	NULL	Outpatient	VIP Care
Female	NULL	Outpatient	VIP Care
Female	NULL	Outpatient	VIP Care
Female	NULL	Outpatient	VIP Care
Female	NULL	Outpatient	VIP Care
Female	NULL	Outpatient	VIP Care
Female	NULL	Outpatient	VIP Care
Female	NULL	Outpatient	VIP Care
Female	NULL	Outpatient	VIP Care
Female	NULL	Outpatient	VIP Care
Female	NULL	Outpatient	VIP Care
Female	NULL	Outpatient	VIP Care
Female	NULL	Outpatient	VIP Care
Female	NULL	Outpatient	VIP Care
Female	NULL	Outpatient	VIP Care
Female	NULL	Outpatient	VIP Care
Female	NULL	Outpatient	VIP Care
Female	NULL	Outpatient	VIP Care
Female	NULL	Outpatient	VIP Care
Female	NULL	Outpatient	VIP Care
Female	NULL	Outpatient	VIP Care
Female	NULL	Outpatient	VIP Care
Female	NULL	Outpatient	VIP Care
Female	NULL	Outpatient	VIP Care
Female	NULL	Outpatient	VIP Care
Female	NULL	Outpatient	VIP Care
Female	NULL	Outpatient	VIP Care
Female	NULL	Outpatient	VIP Care
Female	NULL	Outpatient	VIP Care
Female	NULL	Outpatient	VIP Care
Female	NULL	Outpatient	VIP Care
Female	NULL	Outpatient	VIP Care
Female	NULL	Outpatient	VIP Care
Female	NULL	Outpatient	VIP Care
Female	NULL	Outpatient	VIP Care
Female	NULL	Outpatient	VIP Care
Female	NULL	Outpatient	VIP Care
Female	NULL	Outpatient	VIP Care
Female	NULL	Outpatient	VIP Care
Female	NULL	Outpatient	VIP Care
Female	NULL	Outpatient	VIP Care
Female	NULL	Outpatient	VIP Care
Female	NULL	Outpatient	VIP Care
Female	NULL	Outpatient	VIP Care
Female	NULL	Outpatient	VIP Care
Female	NULL	Outpatient	VIP Care
Female	NULL	Outpatient	VIP Care
Female	NULL	Outpatient	VIP Care
Female	NULL	Outpatient	VIP Care
Female	NULL	Outpatient	VIP Care
Female	NULL	Outpatient	VIP Care
Female	NULL	Outpatient	VIP Care
Female	NULL	Outpatient	VIP Care
Female	NULL	Outpatient	VIP Care
Female	NULL	Outpatient	Internal medicine
Female	NULL	Outpatient	Internal medicine
Male	NULL	Outpatient	Internal medicine
Female	NULL	Outpatient	Internal medicine
Female	NULL	Outpatient	Internal medicine
Male	NULL	Outpatient	Internal medicine
Male	NULL	Outpatient	Internal medicine
Female	NULL	Outpatient	Internal medicine
Male	NULL	Outpatient	Internal medicine
Male	NULL	Outpatient	Internal medicine
Male	NULL	Outpatient	Internal medicine
Male	NULL	Outpatient	Internal medicine
Male	NULL	Outpatient	Internal medicine
Female	NULL	Outpatient	Internal medicine
Female	NULL	Outpatient	Internal medicine
Male	NULL	Outpatient	Internal medicine
Female	NULL	Outpatient	Internal medicine
Female	NULL	Outpatient	Internal medicine
Male	NULL	Outpatient	Internal medicine
Male	NULL	Outpatient	Internal medicine
Female	NULL	Outpatient	Internal medicine
Female	NULL	Outpatient	Internal medicine
Male	NULL	Outpatient	Internal medicine
Female	NULL	Outpatient	Internal medicine
Female	NULL	Outpatient	Internal medicine
Male	NULL	Outpatient	Internal medicine
Male	NULL	Outpatient	Internal medicine
Female	NULL	Outpatient	Internal medicine
Female	NULL	Outpatient	Internal medicine
Female	NULL	Outpatient	Internal medicine
Female	NULL	Outpatient	Internal medicine
Female	NULL	Outpatient	Internal medicine
Male	NULL	Outpatient	Internal medicine
Female	NULL	Outpatient	Internal medicine
Female	NULL	Outpatient	Internal medicine
Male	NULL	Outpatient	Internal medicine
Male	NULL	Outpatient	Internal medicine
Female	NULL	Outpatient	Internal medicine
Male	NULL	Outpatient	Internal medicine
Male	NULL	Outpatient	Internal medicine
Male	NULL	Outpatient	Internal medicine
Female	NULL	Outpatient	Internal medicine
Male	NULL	Outpatient	Internal medicine
Male	NULL	Outpatient	Internal medicine
Male	NULL	Outpatient	Internal medicine
Male	NULL	Outpatient	Internal medicine
Male	NULL	Outpatient	Internal medicine
Female	NULL	Outpatient	Internal medicine
Female	NULL	Outpatient	General Clinic
Male	NULL	Outpatient	General Clinic
Female	NULL	Outpatient	General Clinic
Female	NULL	Outpatient	General Clinic
Male	NULL	Outpatient	Surgery
Male	NULL	Outpatient	Surgery
Female	NULL	Outpatient	Surgery
Male	NULL	Outpatient	Surgery
Female	NULL	Outpatient	Surgery
Female	NULL	Outpatient	Surgery
Male	NULL	Outpatient	Surgery
Male	NULL	Outpatient	Surgery
Female	NULL	Outpatient	Surgery
Female	NULL	Outpatient	Surgery
Male	NULL	Outpatient	Surgery
Female	NULL	Outpatient	Surgery
Female	NULL	Outpatient	Surgery
Female	NULL	Outpatient	Surgery
Female	NULL	Outpatient	Surgery
Female	NULL	Outpatient	Surgery
Male	NULL	Outpatient	Surgery
Male	NULL	Outpatient	Surgery
Male	NULL	Outpatient	Surgery
Female	NULL	Outpatient	Surgery
Male	NULL	Outpatient	Surgery
Male	NULL	Outpatient	Surgery
Male	NULL	Outpatient	Surgery
Male	NULL	Outpatient	Surgery
Female	NULL	Outpatient	Surgery
Male	NULL	Outpatient	Surgery
Male	NULL	Outpatient	Surgery
Male	NULL	Outpatient	Surgery
Male	NULL	Outpatient	Surgery
Male	NULL	Outpatient	Surgery
Female	NULL	Outpatient	Surgery
Female	NULL	Outpatient	Surgery
Male	NULL	Outpatient	Surgery
Female	NULL	Outpatient	Surgery
Male	NULL	Outpatient	Surgery
Male	NULL	Outpatient	Surgery
Male	NULL	Outpatient	Surgery
Male	NULL	Outpatient	Surgery
Male	NULL	Outpatient	Surgery
Female	NULL	Outpatient	Surgery
Male	NULL	Outpatient	Surgery
Female	NULL	Outpatient	Surgery
Male	NULL	Outpatient	Surgery
Male	NULL	Outpatient	Surgery
Female	NULL	Outpatient	Surgery
Male	NULL	Outpatient	Surgery
Female	NULL	Outpatient	Surgery
Male	NULL	Outpatient	Surgery
Male	NULL	Outpatient	Surgery
Male	NULL	Outpatient	Surgery
Male	NULL	Outpatient	Surgery
Female	NULL	Outpatient	Surgery
Female	NULL	Outpatient	Surgery
Female	NULL	Outpatient	Surgery
Female	NULL	Outpatient	Surgery
Female	NULL	Outpatient	Surgery
Male	NULL	Outpatient	Surgery
Male	NULL	Outpatient	Surgery
Male	NULL	Outpatient	Surgery
Female	NULL	Outpatient	Surgery
Male	NULL	Outpatient	Surgery
Female	NULL	Outpatient	Surgery
Male	NULL	Outpatient	Surgery
Male	NULL	Outpatient	Surgery
Male	NULL	Outpatient	Surgery
Female	NULL	Outpatient	Surgery
Male	NULL	Outpatient	Surgery
Female	NULL	Outpatient	Surgery
Female	NULL	Outpatient	Surgery
Male	NULL	Outpatient	Surgery
Male	NULL	Outpatient	Surgery
Male	NULL	Outpatient	Surgery
Female	NULL	Outpatient	Surgery
Female	NULL	Outpatient	Surgery
Male	NULL	Outpatient	Surgery
Male	NULL	Outpatient	Surgery
Female	NULL	Outpatient	Surgery
Female	NULL	Outpatient	Surgery
Male	NULL	Outpatient	Surgery
Female	NULL	Outpatient	Surgery
Male	NULL	Outpatient	Surgery
Male	NULL	Outpatient	Surgery
Female	NULL	Outpatient	Surgery
Female	NULL	Outpatient	Surgery
Male	NULL	Outpatient	Surgery
Male	NULL	Outpatient	Surgery
Female	NULL	Outpatient	Surgery
Male	NULL	Outpatient	Surgery
Male	NULL	Outpatient	Surgery
Male	NULL	Outpatient	Surgery
Female	NULL	Outpatient	Surgery
Female	NULL	Outpatient	Surgery
Male	NULL	Outpatient	Surgery
Female	NULL	Outpatient	Surgery
Male	NULL	Outpatient	Surgery
Male	NULL	Outpatient	Surgery
Male	NULL	Outpatient	Surgery
Female	NULL	Outpatient	Surgery
Female	NULL	Outpatient	Surgery
Female	NULL	Outpatient	Surgery
Female	NULL	Outpatient	Surgery
Female	NULL	Outpatient	Surgery
Male	NULL	Outpatient	Surgery
Female	NULL	Outpatient	Surgery
Male	NULL	Outpatient	Surgery
Female	NULL	Outpatient	Surgery
Male	NULL	Outpatient	Surgery
Male	NULL	Outpatient	Surgery
Female	NULL	Outpatient	Surgery
Female	NULL	Outpatient	Surgery
Female	NULL	Outpatient	Surgery
Female	NULL	Outpatient	Surgery
Male	NULL	Outpatient	Surgery
Male	NULL	Outpatient	Surgery
Male	NULL	Outpatient	Surgery
Male	NULL	Outpatient	Surgery
Male	NULL	Outpatient	Surgery
Male	NULL	Outpatient	Surgery
Female	NULL	Outpatient	Surgery
Male	NULL	Outpatient	Surgery
Male	NULL	Outpatient	Surgery
Male	NULL	Outpatient	Surgery
Female	NULL	Outpatient	Surgery
Male	NULL	Outpatient	Surgery
Male	NULL	Outpatient	Surgery
Female	NULL	Outpatient	Surgery
Female	NULL	Outpatient	Surgery
Male	NULL	Outpatient	Surgery
Male	NULL	Outpatient	Surgery
Male	NULL	Outpatient	Surgery
Female	NULL	Outpatient	Surgery
Male	NULL	Outpatient	Surgery
Female	NULL	Outpatient	Surgery
Male	NULL	Outpatient	Surgery
Male	NULL	Outpatient	Surgery
Male	NULL	Outpatient	Surgery
Male	NULL	Outpatient	Surgery
Female	NULL	Outpatient	Surgery
Male	NULL	Outpatient	Surgery
Female	NULL	Outpatient	Surgery
Female	NULL	Outpatient	Surgery
Female	NULL	Outpatient	Surgery
Female	NULL	Outpatient	Surgery
Female	NULL	Outpatient	Surgery
Male	NULL	Outpatient	Surgery
Male	NULL	Outpatient	Surgery
Male	NULL	Outpatient	Surgery
Male	NULL	Outpatient	Surgery
Female	NULL	Outpatient	Surgery
Female	NULL	Outpatient	Surgery
Female	NULL	Outpatient	Surgery
Female	NULL	Outpatient	Surgery
Female	NULL	Outpatient	Surgery
Female	NULL	Outpatient	Surgery
Male	NULL	Outpatient	Surgery
Female	NULL	Outpatient	Surgery
Male	NULL	Outpatient	Surgery
Female	NULL	Outpatient	Surgery
Female	NULL	Outpatient	Surgery
Male	NULL	Outpatient	Surgery
Male	NULL	Outpatient	Surgery
Male	NULL	Outpatient	Surgery
Female	NULL	Outpatient	Surgery
Female	NULL	Outpatient	Surgery
Male	NULL	Outpatient	Surgery
Female	NULL	Outpatient	Surgery
Male	NULL	Outpatient	Surgery
Female	NULL	Outpatient	Surgery
Female	NULL	Outpatient	Surgery
Female	NULL	Outpatient	Surgery
Female	NULL	Outpatient	Surgery
Male	NULL	Outpatient	Surgery
Female	NULL	Outpatient	Surgery
Female	NULL	Outpatient	Surgery
Female	NULL	Outpatient	Surgery
Male	NULL	Outpatient	Surgery
Female	NULL	Outpatient	Surgery
Female	NULL	Outpatient	Surgery
Female	NULL	Outpatient	Surgery
Female	NULL	Outpatient	Surgery
Female	NULL	Outpatient	Surgery
Female	NULL	Outpatient	Surgery
Male	NULL	Outpatient	Surgery
Male	NULL	Outpatient	Surgery
Female	NULL	Outpatient	Surgery
Male	NULL	Outpatient	Surgery
Male	NULL	Outpatient	Surgery
Male	NULL	Outpatient	Surgery
Male	NULL	Outpatient	Surgery
Female	NULL	Outpatient	Surgery
Male	NULL	Outpatient	Surgery
Female	NULL	Outpatient	Surgery
Male	NULL	Outpatient	Surgery
Male	NULL	Outpatient	Surgery
Female	NULL	Outpatient	Surgery
Female	NULL	Outpatient	Surgery
Female	NULL	Outpatient	Surgery
Male	NULL	Outpatient	Surgery
Male	NULL	Outpatient	Surgery
Male	NULL	Outpatient	Surgery
Male	NULL	Outpatient	Surgery
Male	NULL	Outpatient	Surgery
Male	NULL	Outpatient	Surgery
Female	NULL	Outpatient	Surgery
Female	NULL	Outpatient	Surgery
Male	NULL	Outpatient	Surgery
Female	NULL	Outpatient	Surgery
Male	NULL	Outpatient	Surgery
Male	NULL	Outpatient	Surgery
Male	NULL	Outpatient	Surgery
Male	NULL	Outpatient	Surgery
Female	NULL	Outpatient	Surgery
Female	NULL	Outpatient	Surgery
Female	NULL	Outpatient	Surgery
Female	NULL	Outpatient	Surgery
Female	NULL	Outpatient	Surgery
Male	NULL	Outpatient	Surgery
Female	NULL	Outpatient	Surgery
Female	NULL	Outpatient	Surgery
Male	NULL	Outpatient	Surgery
Female	NULL	Outpatient	Surgery
Male	NULL	Outpatient	Surgery
Female	NULL	Outpatient	Surgery
Female	NULL	Outpatient	Surgery
Male	NULL	Outpatient	Surgery
Male	NULL	Outpatient	Surgery
Male	NULL	Outpatient	Surgery
Female	NULL	Outpatient	Surgery
Female	NULL	Outpatient	Surgery
Male	NULL	Outpatient	Surgery
Female	NULL	Outpatient	Surgery
Male	NULL	Outpatient	Surgery
Male	NULL	Outpatient	Surgery
Male	NULL	Outpatient	Surgery
Female	NULL	Outpatient	Surgery
Female	NULL	Outpatient	Surgery
Female	NULL	Outpatient	Surgery
Female	NULL	Outpatient	Surgery
Male	NULL	Outpatient	Surgery
Male	NULL	Outpatient	Surgery
Female	NULL	Outpatient	Surgery
Female	NULL	Outpatient	Surgery
Female	NULL	Outpatient	Surgery
Female	NULL	Outpatient	Surgery
Female	NULL	Outpatient	Surgery
Female	NULL	Outpatient	Surgery
Female	NULL	Outpatient	Surgery
Female	NULL	Outpatient	Surgery
Female	NULL	Outpatient	Surgery
Female	NULL	Outpatient	Surgery
Male	NULL	Outpatient	Surgery
Male	NULL	Outpatient	Surgery
Male	NULL	Outpatient	Surgery
Female	NULL	Outpatient	Surgery
Male	NULL	Outpatient	Surgery
Male	NULL	Outpatient	Surgery
Female	NULL	Outpatient	Surgery
Female	NULL	Outpatient	Surgery
Female	NULL	Outpatient	Surgery
Male	NULL	Outpatient	Surgery
Male	NULL	Outpatient	Surgery
Female	NULL	Outpatient	Surgery
Female	NULL	Outpatient	Surgery
Male	NULL	Outpatient	Surgery
Female	NULL	Outpatient	Surgery
Female	NULL	Outpatient	Surgery
Female	NULL	Outpatient	Surgery
Female	NULL	Outpatient	Surgery
Male	NULL	Outpatient	Surgery
Female	NULL	Outpatient	Surgery
Male	NULL	Outpatient	Surgery
Male	NULL	Outpatient	Surgery
Male	NULL	Outpatient	Surgery
Female	NULL	Outpatient	Surgery
Male	NULL	Outpatient	Surgery
Female	NULL	Outpatient	Surgery
Female	NULL	Outpatient	Surgery
Male	NULL	Outpatient	Surgery
Female	NULL	Outpatient	Surgery
Female	NULL	Outpatient	Surgery
Female	NULL	Outpatient	Surgery
Female	NULL	Outpatient	Surgery
Female	NULL	Outpatient	Surgery
Male	NULL	Outpatient	Surgery
Male	NULL	Outpatient	Surgery
Male	NULL	Outpatient	Surgery
Female	NULL	Outpatient	Surgery
Female	NULL	Outpatient	Surgery
Female	NULL	Outpatient	Surgery
Female	NULL	Outpatient	Surgery
Male	NULL	Outpatient	Surgery
Male	NULL	Outpatient	Surgery
Female	NULL	Outpatient	Surgery
Female	NULL	Outpatient	Surgery
Female	NULL	Outpatient	Surgery
Female	NULL	Outpatient	Surgery
Female	NULL	Outpatient	Surgery
Male	NULL	Outpatient	Surgery
Female	NULL	Outpatient	Surgery
Female	NULL	Outpatient	Surgery
Female	NULL	Outpatient	Surgery
Female	NULL	Outpatient	Surgery
Female	NULL	Outpatient	Surgery
Female	NULL	Outpatient	Surgery
Female	NULL	Outpatient	Surgery
Female	NULL	Outpatient	Surgery
Male	NULL	Outpatient	Surgery
Female	NULL	Outpatient	Surgery
Male	NULL	Outpatient	Surgery
Male	NULL	Outpatient	Surgery
Male	NULL	Outpatient	Surgery
Female	NULL	Outpatient	Surgery
Male	NULL	Outpatient	Surgery
Female	NULL	Outpatient	Surgery
Male	NULL	Outpatient	Surgery
Female	NULL	Outpatient	Surgery
Female	NULL	Outpatient	Surgery
Male	NULL	Outpatient	Surgery
Female	NULL	Outpatient	Surgery
Male	NULL	Outpatient	Surgery
Female	NULL	Outpatient	Surgery
Female	NULL	Outpatient	Surgery
Male	NULL	Outpatient	Surgery
Female	NULL	Outpatient	Surgery
Female	NULL	Outpatient	Surgery
Female	NULL	Outpatient	Surgery
Female	NULL	Outpatient	Surgery
Male	NULL	Outpatient	Surgery
Female	NULL	Outpatient	Surgery
Female	NULL	Outpatient	Surgery
Female	NULL	Outpatient	Surgery
Male	NULL	Outpatient	Surgery
Female	NULL	Outpatient	Surgery
Male	NULL	Outpatient	Surgery
Male	NULL	Outpatient	Surgery
Male	NULL	Outpatient	Surgery
Male	NULL	Outpatient	Surgery
Female	NULL	Outpatient	Surgery
Male	NULL	Outpatient	Surgery
Male	NULL	Outpatient	Surgery
Female	NULL	Outpatient	Surgery
Female	NULL	Outpatient	Surgery
Female	NULL	Outpatient	Surgery
Male	NULL	Outpatient	Surgery
Male	NULL	Outpatient	Surgery
Female	NULL	Outpatient	Surgery
Female	NULL	Outpatient	Surgery
Male	NULL	Outpatient	Surgery
Male	NULL	Outpatient	Surgery
Male	NULL	Outpatient	Surgery
Female	NULL	Outpatient	Surgery
Female	NULL	Outpatient	Surgery
Male	NULL	Outpatient	Surgery
Male	NULL	Outpatient	Surgery
Male	NULL	Outpatient	Surgery
Female	NULL	Outpatient	Surgery
Female	NULL	Outpatient	Surgery
Female	NULL	Outpatient	Surgery
Female	NULL	Outpatient	Surgery
Male	NULL	Outpatient	Surgery
Female	NULL	Outpatient	Surgery
Female	NULL	Outpatient	Surgery
Female	NULL	Outpatient	Surgery
Female	NULL	Outpatient	Surgery
Female	NULL	Outpatient	Surgery
Male	NULL	Outpatient	Surgery
Female	NULL	Outpatient	Surgery
Female	NULL	Outpatient	Surgery
Male	NULL	Outpatient	Surgery
Male	NULL	Outpatient	Surgery
Male	NULL	Outpatient	Surgery
Female	NULL	Outpatient	Surgery
Male	NULL	Outpatient	Surgery
Male	NULL	Outpatient	Surgery
Female	NULL	Outpatient	Surgery
Female	NULL	Outpatient	Surgery
Female	NULL	Outpatient	Surgery
Male	NULL	Outpatient	Surgery
Female	NULL	Outpatient	Surgery
Male	NULL	Outpatient	Surgery
Male	NULL	Outpatient	Surgery
Male	NULL	Outpatient	Surgery
Female	NULL	Outpatient	Surgery
Female	NULL	Outpatient	Surgery
Male	NULL	Outpatient	Surgery
Female	NULL	Outpatient	Surgery
Female	NULL	Outpatient	Surgery
Female	NULL	Outpatient	Surgery
Male	NULL	Outpatient	Surgery
Female	NULL	Outpatient	Surgery
Male	NULL	Outpatient	Surgery
Female	NULL	Outpatient	Surgery
Female	NULL	Outpatient	Surgery
Male	NULL	Outpatient	Surgery
Female	NULL	Outpatient	Surgery
Female	NULL	Outpatient	Surgery
Male	NULL	Outpatient	Surgery
Male	NULL	Outpatient	Surgery
Male	NULL	Outpatient	Surgery
Female	NULL	Outpatient	Surgery
Female	NULL	Outpatient	Surgery
Male	NULL	Outpatient	Surgery
Male	NULL	Outpatient	Surgery
Male	NULL	Outpatient	Surgery
Female	NULL	Outpatient	Surgery
Female	NULL	Outpatient	Surgery
Female	NULL	Outpatient	Surgery
Female	NULL	Outpatient	Surgery
Male	NULL	Outpatient	Surgery
Male	NULL	Outpatient	Surgery
Male	NULL	Outpatient	Surgery
Female	NULL	Outpatient	Surgery
Male	NULL	Outpatient	Surgery
Male	NULL	Outpatient	Surgery
Male	NULL	Outpatient	Surgery
Male	NULL	Outpatient	Surgery
Female	NULL	Outpatient	Surgery
Male	NULL	Outpatient	Surgery
Female	NULL	Outpatient	Surgery
Male	NULL	Outpatient	Surgery
Female	NULL	Outpatient	Surgery
Male	NULL	Outpatient	Surgery
Female	NULL	Outpatient	Surgery
Female	NULL	Outpatient	Surgery
Male	NULL	Outpatient	Surgery
Female	NULL	Outpatient	Chest department
Female	NULL	Outpatient	Chest department
Male	NULL	Outpatient	Chest department
Female	NULL	Outpatient	Chest department
Female	NULL	Outpatient	Chest department
Female	NULL	Outpatient	Chest department
Male	NULL	Outpatient	Chest department
Male	NULL	Outpatient	Chest department
Male	NULL	Outpatient	Vascular surgery
Female	NULL	Outpatient	Vascular surgery
Male	NULL	Outpatient	Vascular surgery
Female	NULL	Outpatient	Vascular surgery
Male	NULL	Outpatient	Vascular surgery
Male	NULL	Outpatient	Vascular surgery
Male	NULL	Outpatient	Vascular surgery
Male	NULL	Outpatient	Vascular surgery
Male	NULL	Outpatient	Vascular surgery
Male	NULL	Outpatient	Vascular surgery
Male	NULL	Outpatient	Vascular surgery
Female	NULL	Outpatient	Vascular surgery
Male	NULL	Outpatient	Urologic Surgery
Male	NULL	Outpatient	Urologic Surgery
Male	NULL	Outpatient	Urologic Surgery
Male	NULL	Outpatient	Urologic Surgery
Male	NULL	Outpatient	Urologic Surgery
Male	NULL	Outpatient	Urologic Surgery
Male	NULL	Outpatient	Urologic Surgery
Male	NULL	Outpatient	Urologic Surgery
Male	NULL	Outpatient	Urologic Surgery
Male	NULL	Outpatient	Urologic Surgery
Male	NULL	Outpatient	Urologic Surgery
Male	NULL	Outpatient	Urologic Surgery
Male	NULL	Outpatient	Urologic Surgery
Male	NULL	Outpatient	Urologic Surgery
Male	NULL	Outpatient	Urologic Surgery
Male	NULL	Outpatient	Urologic Surgery
Male	NULL	Outpatient	Urologic Surgery
Male	NULL	Outpatient	Urologic Surgery
Male	NULL	Outpatient	Urologic Surgery
Male	NULL	Outpatient	Urologic Surgery
Male	NULL	Outpatient	Urologic Surgery
Male	NULL	Outpatient	Urologic Surgery
Male	NULL	Outpatient	Urologic Surgery
Male	NULL	Outpatient	Urologic Surgery
Male	NULL	Outpatient	Urologic Surgery
Male	NULL	Outpatient	Urologic Surgery
Male	NULL	Outpatient	Urologic Surgery
Male	NULL	Outpatient	Urologic Surgery
Male	NULL	Outpatient	Urologic Surgery
Male	NULL	Outpatient	Urologic Surgery
Male	NULL	Outpatient	Urologic Surgery
Male	NULL	Outpatient	Urologic Surgery
Male	NULL	Outpatient	Urologic Surgery
Male	NULL	Outpatient	Urologic Surgery
Male	NULL	Outpatient	Urologic Surgery
Male	NULL	Outpatient	Urologic Surgery
Male	NULL	Outpatient	Orthopedics
Male	NULL	Outpatient	Orthopedics
Female	NULL	Outpatient	Orthopedics
Female	NULL	Outpatient	Orthopedics
Female	NULL	Outpatient	Orthopedics
Female	NULL	Outpatient	Orthopedics
Male	NULL	Outpatient	Orthopedics
Female	NULL	Outpatient	Orthopedics
Female	NULL	Outpatient	Orthopedics
Female	NULL	Outpatient	Orthopedics
Female	NULL	Outpatient	Orthopedics
Female	NULL	Outpatient	Orthopedics
Female	NULL	Outpatient	Orthopedics
Male	NULL	Outpatient	Orthopedics
Female	NULL	Outpatient	Orthopedics
Male	NULL	Outpatient	Orthopedics
Female	NULL	Outpatient	Orthopedics
Female	NULL	Outpatient	Bronchoscopy
Female	NULL	Outpatient	Neurology
Male	NULL	Outpatient	Neurology
Male	NULL	Outpatient	Neurology
Male	NULL	Outpatient	Neurology
Female	NULL	Outpatient	Neurology
Female	NULL	Outpatient	Neurology
Male	NULL	Outpatient	Neurology
Female	NULL	Outpatient	Neurology
Male	NULL	Outpatient	Neurology
Female	NULL	Outpatient	Neurology
Female	NULL	Outpatient	Neurology
Female	NULL	Outpatient	Neurology
Female	NULL	Outpatient	Neurology
Female	NULL	Outpatient	Neurology
Male	NULL	Outpatient	Neurology
Female	NULL	Outpatient	Neurology
Male	NULL	Outpatient	Neurology
Male	NULL	Outpatient	Neurology
Female	NULL	Outpatient	Neurology
Male	NULL	Outpatient	Neurology
Male	NULL	Outpatient	Neurology
Male	NULL	Outpatient	Neurology
Female	NULL	Outpatient	Neurology
Male	NULL	Outpatient	Neurology
Female	NULL	Outpatient	Neurology
Male	NULL	Outpatient	Neurology
Male	NULL	Outpatient	Neurology
Male	NULL	Outpatient	Neurology
Female	NULL	Outpatient	Neurology
Female	NULL	Outpatient	Neurology
Male	NULL	Outpatient	Neurology
Male	NULL	Outpatient	Neurology
Male	NULL	Outpatient	Neurology
Male	NULL	Outpatient	Neurology
Male	NULL	Outpatient	Neurology
Female	NULL	Outpatient	Neurology
Male	NULL	Outpatient	Neurology
Male	NULL	Outpatient	Neurology
Male	NULL	Outpatient	Neurology
Female	NULL	Outpatient	Neurology
Male	NULL	Outpatient	Neurology
Female	NULL	Outpatient	Neurology
Male	NULL	Outpatient	Neurology
Female	NULL	Outpatient	Neurology
Female	NULL	Outpatient	Neurology
Female	NULL	Outpatient	Neurology
Male	NULL	Outpatient	Neurology
Male	NULL	Outpatient	Neurology
Male	NULL	Outpatient	Neurology
Female	NULL	Outpatient	Neurology
Male	NULL	Outpatient	Neurology
Female	NULL	Outpatient	Neurology
Female	NULL	Outpatient	Neurology
Female	NULL	Outpatient	Neurology
Female	NULL	Outpatient	Neurology
Male	NULL	Outpatient	Neurology
Male	NULL	Outpatient	Neurology
Female	NULL	Outpatient	Neurology
Male	NULL	Outpatient	Neurology
Female	NULL	Outpatient	Neurology
Male	NULL	Outpatient	Neurology
Male	NULL	Outpatient	Neurology
Male	NULL	Outpatient	Neurology
Male	NULL	Outpatient	Neurology
Male	NULL	Outpatient	Neurology
Male	NULL	Outpatient	Neurology
Female	NULL	Outpatient	Neurology
Female	NULL	Outpatient	Neurology
Male	NULL	Outpatient	Neurology
Female	NULL	Outpatient	Neurology
Male	NULL	Outpatient	Neurology
Male	NULL	Outpatient	Neurology
Male	NULL	Outpatient	Neurology
Male	NULL	Outpatient	Neurology
Male	NULL	Outpatient	Neurology
Male	NULL	Outpatient	Neurology
Male	NULL	Outpatient	Neurology
Female	NULL	Outpatient	Rehabilitation
Male	NULL	Outpatient	Hemodialysis room
Male	NULL	Outpatient	Hemodialysis room
Male	NULL	Outpatient	Hemodialysis room
Female	NULL	Outpatient	Hemodialysis room
Female	NULL	Outpatient	Hemodialysis room
Male	NULL	Outpatient	Hemodialysis room
Female	NULL	Outpatient	Hemodialysis room
Male	NULL	Outpatient	Hemodialysis room
Female	NULL	Outpatient	Hemodialysis room
Female	NULL	Outpatient	Functional Neurosurgery
Female	NULL	Outpatient	Functional Neurosurgery
Female	NULL	Outpatient	Functional Neurosurgery
Female	NULL	Outpatient	Functional Neurosurgery
Female	NULL	Outpatient	Functional Neurosurgery
Male	NULL	Outpatient	Functional Neurosurgery
Male	NULL	Outpatient	Functional Neurosurgery
Male	NULL	Outpatient	Functional Neurosurgery
Female	NULL	Outpatient	Functional Neurosurgery
Male	NULL	Outpatient	Functional Neurosurgery
Male	NULL	Outpatient	Functional Neurosurgery
Male	NULL	Outpatient	Functional Neurosurgery
Male	NULL	Outpatient	Pain clinic
Male	NULL	Outpatient	Pain clinic
Male	NULL	Outpatient	Pain clinic
Female	NULL	Outpatient	Obstetrics & Gynecology
Female	NULL	Outpatient	Obstetrics & Gynecology
Female	NULL	Outpatient	Obstetrics & Gynecology
Female	NULL	Outpatient	Obstetrics & Gynecology
Female	NULL	Outpatient	Obstetrics & Gynecology
Female	NULL	Outpatient	Obstetrics & Gynecology
Female	NULL	Outpatient	Obstetrics & Gynecology
Female	NULL	Outpatient	Obstetrics & Gynecology
Female	NULL	Outpatient	Obstetrics & Gynecology
Female	NULL	Outpatient	Obstetrics & Gynecology
Female	NULL	Outpatient	Obstetrics & Gynecology
Female	NULL	Outpatient	Obstetrics & Gynecology
Female	NULL	Outpatient	Obstetrics & Gynecology
Female	NULL	Outpatient	Obstetrics & Gynecology
Female	NULL	Outpatient	Obstetrics & Gynecology
Female	NULL	Outpatient	Obstetrics & Gynecology
Female	NULL	Outpatient	Obstetrics & Gynecology
Female	NULL	Outpatient	Obstetrics & Gynecology
Female	NULL	Outpatient	Obstetrics & Gynecology
Female	NULL	Outpatient	Obstetrics & Gynecology
Female	NULL	Outpatient	Obstetrics & Gynecology
Female	NULL	Outpatient	Obstetrics & Gynecology
Female	NULL	Outpatient	Obstetrics & Gynecology
Female	NULL	Outpatient	Obstetrics & Gynecology
Female	NULL	Outpatient	Obstetrics & Gynecology
Female	NULL	Outpatient	Obstetrics & Gynecology
Female	NULL	Outpatient	Obstetrics & Gynecology
Female	NULL	Outpatient	Obstetrics & Gynecology
Female	NULL	Outpatient	Obstetrics & Gynecology
Female	NULL	Outpatient	Obstetrics & Gynecology
Female	NULL	Outpatient	Obstetrics & Gynecology
Female	NULL	Outpatient	Obstetrics & Gynecology
Female	NULL	Outpatient	Obstetrics & Gynecology
Female	NULL	Outpatient	Obstetrics & Gynecology
Female	NULL	Outpatient	Obstetrics & Gynecology
Female	NULL	Outpatient	Obstetrics & Gynecology
Female	NULL	Outpatient	Obstetrics & Gynecology
Female	NULL	Outpatient	Obstetrics & Gynecology
Female	NULL	Outpatient	Obstetrics & Gynecology
Female	NULL	Outpatient	Obstetrics & Gynecology
Female	NULL	Outpatient	Obstetrics & Gynecology
Female	NULL	Outpatient	Obstetrics & Gynecology
Female	NULL	Outpatient	Obstetrics & Gynecology
Female	NULL	Outpatient	Obstetrics & Gynecology
Female	NULL	Outpatient	Obstetrics & Gynecology
Female	NULL	Outpatient	Obstetrics & Gynecology
Female	NULL	Outpatient	Obstetrics & Gynecology
Female	NULL	Outpatient	Obstetrics & Gynecology
Female	NULL	Outpatient	Obstetrics & Gynecology
Female	NULL	Outpatient	Obstetrics & Gynecology
Female	NULL	Outpatient	Obstetrics & Gynecology
Female	NULL	Outpatient	Obstetrics & Gynecology
Female	NULL	Outpatient	Obstetrics & Gynecology
Female	NULL	Outpatient	Obstetrics & Gynecology
Female	NULL	Outpatient	Obstetrics & Gynecology
Female	NULL	Outpatient	Obstetrics & Gynecology
Female	NULL	Outpatient	Obstetrics & Gynecology
Female	NULL	Outpatient	Obstetrics & Gynecology
Female	NULL	Outpatient	Obstetrics & Gynecology
Female	NULL	Outpatient	Obstetrics & Gynecology
Female	NULL	Outpatient	Obstetrics & Gynecology
Female	NULL	Outpatient	Obstetrics & Gynecology
Female	NULL	Outpatient	Obstetrics & Gynecology
Female	NULL	Outpatient	Obstetrics & Gynecology
Female	NULL	Outpatient	Obstetrics & Gynecology
Female	NULL	Outpatient	Obstetrics & Gynecology
Female	NULL	Outpatient	Obstetrics & Gynecology
Female	NULL	Outpatient	Obstetrics & Gynecology
Female	NULL	Outpatient	Obstetrics & Gynecology
Female	NULL	Outpatient	Obstetrics & Gynecology
Female	NULL	Outpatient	Obstetrics & Gynecology
Female	NULL	Outpatient	Obstetrics & Gynecology
Female	NULL	Outpatient	Obstetrics & Gynecology
Female	NULL	Outpatient	Obstetrics & Gynecology
Female	NULL	Outpatient	Obstetrics & Gynecology
Female	NULL	Outpatient	Obstetrics & Gynecology
Female	NULL	Outpatient	Obstetrics & Gynecology
Female	NULL	Outpatient	Obstetrics & Gynecology
Female	NULL	Outpatient	Obstetrics & Gynecology
Female	NULL	Outpatient	Obstetrics & Gynecology
Female	NULL	Outpatient	Obstetrics & Gynecology
Female	NULL	Outpatient	Obstetrics & Gynecology
Female	NULL	Outpatient	Obstetrics & Gynecology
Female	NULL	Outpatient	Obstetrics & Gynecology
Female	NULL	Outpatient	Obstetrics & Gynecology
Female	NULL	Outpatient	Obstetrics & Gynecology
Female	NULL	Outpatient	Obstetrics & Gynecology
Female	NULL	Outpatient	Obstetrics & Gynecology
Female	NULL	Outpatient	Obstetrics & Gynecology
Female	NULL	Outpatient	Obstetrics & Gynecology
Female	NULL	Outpatient	Obstetrics & Gynecology
Female	NULL	Outpatient	Obstetrics & Gynecology
Female	NULL	Outpatient	Obstetrics & Gynecology
Female	NULL	Outpatient	Obstetrics & Gynecology
Female	NULL	Outpatient	Obstetrics & Gynecology
Female	NULL	Outpatient	Obstetrics & Gynecology
Female	NULL	Outpatient	Obstetrics & Gynecology
Female	NULL	Outpatient	Obstetrics & Gynecology
Female	NULL	Outpatient	Obstetrics & Gynecology
Female	NULL	Outpatient	Obstetrics & Gynecology
Female	NULL	Outpatient	Obstetrics & Gynecology
Female	NULL	Outpatient	Obstetrics & Gynecology
Female	NULL	Outpatient	Obstetrics & Gynecology
Female	NULL	Outpatient	Obstetrics & Gynecology
Female	NULL	Outpatient	Obstetrics & Gynecology
Female	NULL	Outpatient	Obstetrics & Gynecology
Female	NULL	Outpatient	Obstetrics & Gynecology
Female	NULL	Outpatient	Obstetrics & Gynecology
Female	NULL	Outpatient	Obstetrics & Gynecology
Female	NULL	Outpatient	Obstetrics & Gynecology
Female	NULL	Outpatient	Obstetrics & Gynecology
Female	NULL	Outpatient	Obstetrics & Gynecology
Female	NULL	Outpatient	Obstetrics & Gynecology
Female	NULL	Outpatient	Obstetrics & Gynecology
Female	NULL	Outpatient	Obstetrics & Gynecology
Female	NULL	Outpatient	Obstetrics & Gynecology
Female	NULL	Outpatient	Obstetrics & Gynecology
Female	NULL	Outpatient	Obstetrics & Gynecology
Female	NULL	Outpatient	Obstetrics & Gynecology
Female	NULL	Outpatient	Obstetrics & Gynecology
Female	NULL	Outpatient	Obstetrics & Gynecology
Female	NULL	Outpatient	Obstetrics & Gynecology
Female	NULL	Outpatient	Obstetrics & Gynecology
Female	NULL	Outpatient	Obstetrics & Gynecology
Female	NULL	Outpatient	Obstetrics & Gynecology
Female	NULL	Outpatient	Obstetrics & Gynecology
Female	NULL	Outpatient	Obstetrics & Gynecology
Female	NULL	Outpatient	Obstetrics & Gynecology
Female	NULL	Outpatient	Obstetrics & Gynecology
Female	NULL	Outpatient	Obstetrics & Gynecology
Female	NULL	Outpatient	Obstetrics & Gynecology
Female	NULL	Outpatient	Obstetrics & Gynecology
Female	NULL	Outpatient	Obstetrics & Gynecology
Female	NULL	Outpatient	Obstetrics & Gynecology
Female	NULL	Outpatient	Obstetrics & Gynecology
Female	NULL	Outpatient	Obstetrics & Gynecology
Female	NULL	Outpatient	Obstetrics & Gynecology
Female	NULL	Outpatient	Obstetrics & Gynecology
Female	NULL	Outpatient	Obstetrics & Gynecology
Female	NULL	Outpatient	Obstetrics & Gynecology
Female	NULL	Outpatient	Obstetrics & Gynecology
Female	NULL	Outpatient	Obstetrics & Gynecology
Female	NULL	Outpatient	Obstetrics & Gynecology
Female	NULL	Outpatient	Obstetrics & Gynecology
Female	NULL	Outpatient	Obstetrics & Gynecology
Female	NULL	Outpatient	Obstetrics & Gynecology
Female	NULL	Outpatient	Obstetrics & Gynecology
Female	NULL	Outpatient	Obstetrics & Gynecology
Female	NULL	Outpatient	Obstetrics & Gynecology
Female	NULL	Outpatient	Obstetrics & Gynecology
Female	NULL	Outpatient	Obstetrics & Gynecology
Female	NULL	Outpatient	Obstetrics & Gynecology
Female	NULL	Outpatient	Obstetrics & Gynecology
Female	NULL	Outpatient	Obstetrics & Gynecology
Female	NULL	Outpatient	Obstetrics & Gynecology
Female	NULL	Outpatient	Obstetrics & Gynecology
Female	NULL	Outpatient	Obstetrics & Gynecology
Female	NULL	Outpatient	Obstetrics & Gynecology
Female	NULL	Outpatient	Obstetrics & Gynecology
Female	NULL	Outpatient	Obstetrics & Gynecology
Female	NULL	Outpatient	Obstetrics & Gynecology
Female	NULL	Outpatient	Obstetrics & Gynecology
Female	NULL	Outpatient	Obstetrics & Gynecology
Female	NULL	Outpatient	Obstetrics & Gynecology
Female	NULL	Outpatient	Obstetrics & Gynecology
Female	NULL	Outpatient	Obstetrics & Gynecology
Female	NULL	Outpatient	Obstetrics & Gynecology
Female	NULL	Outpatient	Obstetrics & Gynecology
Female	NULL	Outpatient	Obstetrics & Gynecology
Female	NULL	Outpatient	Obstetrics & Gynecology
Female	NULL	Outpatient	Obstetrics & Gynecology
Female	NULL	Outpatient	Obstetrics & Gynecology
Female	NULL	Outpatient	Obstetrics & Gynecology
Female	NULL	Outpatient	Obstetrics & Gynecology
Female	NULL	Outpatient	Obstetrics & Gynecology
Female	NULL	Outpatient	Obstetrics & Gynecology
Female	NULL	Outpatient	Obstetrics & Gynecology
Female	NULL	Outpatient	Obstetrics & Gynecology
Female	NULL	Outpatient	Obstetrics & Gynecology
Female	NULL	Outpatient	Obstetrics & Gynecology
Female	NULL	Outpatient	Obstetrics & Gynecology
Female	NULL	Outpatient	Obstetrics & Gynecology
Female	NULL	Outpatient	Obstetrics & Gynecology
Female	NULL	Outpatient	Obstetrics & Gynecology
Female	NULL	Outpatient	Obstetrics & Gynecology
Female	NULL	Outpatient	Obstetrics & Gynecology
Female	NULL	Outpatient	Obstetrics & Gynecology
Female	NULL	Outpatient	Obstetrics & Gynecology
Female	NULL	Outpatient	Obstetrics & Gynecology
Female	NULL	Outpatient	Obstetrics & Gynecology
Female	NULL	Outpatient	Obstetrics & Gynecology
Female	NULL	Outpatient	Obstetrics & Gynecology
Female	NULL	Outpatient	Obstetrics & Gynecology
Female	NULL	Outpatient	Obstetrics & Gynecology
Female	NULL	Outpatient	Obstetrics & Gynecology
Female	NULL	Outpatient	Obstetrics & Gynecology
Female	NULL	Outpatient	Obstetrics & Gynecology
Female	NULL	Outpatient	Obstetrics & Gynecology
Female	NULL	Outpatient	Obstetrics & Gynecology
Female	NULL	Outpatient	Obstetrics & Gynecology
Female	NULL	Outpatient	Obstetrics & Gynecology
Female	NULL	Outpatient	Obstetrics & Gynecology
Female	NULL	Outpatient	Obstetrics & Gynecology
Female	NULL	Outpatient	Obstetrics & Gynecology
Female	NULL	Outpatient	Obstetrics & Gynecology
Female	NULL	Outpatient	Obstetrics & Gynecology
Female	NULL	Outpatient	Obstetrics & Gynecology
Female	NULL	Outpatient	Obstetrics & Gynecology
Female	NULL	Outpatient	Obstetrics & Gynecology
Female	NULL	Outpatient	Obstetrics & Gynecology
Female	NULL	Outpatient	Obstetrics & Gynecology
Female	NULL	Outpatient	Obstetrics & Gynecology
Female	NULL	Outpatient	Obstetrics & Gynecology
Female	NULL	Outpatient	Obstetrics & Gynecology
Female	NULL	Outpatient	Obstetrics & Gynecology
Female	NULL	Outpatient	Obstetrics & Gynecology
Female	NULL	Outpatient	Obstetrics & Gynecology
Female	NULL	Outpatient	Obstetrics & Gynecology
Female	NULL	Outpatient	Obstetrics & Gynecology
Female	NULL	Outpatient	Obstetrics & Gynecology
Female	NULL	Outpatient	Obstetrics & Gynecology
Female	NULL	Outpatient	Obstetrics & Gynecology
Female	NULL	Outpatient	Obstetrics & Gynecology
Female	NULL	Outpatient	Obstetrics & Gynecology
Female	NULL	Outpatient	Obstetrics & Gynecology
Female	NULL	Outpatient	Obstetrics & Gynecology
Female	NULL	Outpatient	Obstetrics & Gynecology
Female	NULL	Outpatient	Obstetrics & Gynecology
Female	NULL	Outpatient	Obstetrics & Gynecology
Female	NULL	Outpatient	Obstetrics & Gynecology
Female	NULL	Outpatient	Obstetrics & Gynecology
Female	NULL	Outpatient	Obstetrics & Gynecology
Female	NULL	Outpatient	Obstetrics & Gynecology
Female	NULL	Outpatient	Obstetrics & Gynecology
Female	NULL	Outpatient	Obstetrics & Gynecology
Female	NULL	Outpatient	Obstetrics & Gynecology
Female	NULL	Outpatient	Obstetrics & Gynecology
Female	NULL	Outpatient	Obstetrics & Gynecology
Female	NULL	Outpatient	Obstetrics & Gynecology
Female	NULL	Outpatient	Obstetrics & Gynecology
Female	NULL	Outpatient	Obstetrics & Gynecology
Female	NULL	Outpatient	Obstetrics & Gynecology
Female	NULL	Outpatient	Obstetrics & Gynecology
Female	NULL	Outpatient	Obstetrics & Gynecology
Female	NULL	Outpatient	Obstetrics & Gynecology
Female	NULL	Outpatient	Obstetrics & Gynecology
Female	NULL	Outpatient	Obstetrics & Gynecology
Female	NULL	Outpatient	Obstetrics & Gynecology
Female	NULL	Outpatient	Obstetrics & Gynecology
Female	NULL	Outpatient	Obstetrics & Gynecology
Female	NULL	Outpatient	Obstetrics & Gynecology
Female	NULL	Outpatient	Obstetrics & Gynecology
Female	NULL	Outpatient	Obstetrics & Gynecology
Female	NULL	Outpatient	Obstetrics & Gynecology
Female	NULL	Outpatient	Obstetrics & Gynecology
Female	NULL	Outpatient	Obstetrics & Gynecology
Female	NULL	Outpatient	Obstetrics & Gynecology
Female	NULL	Outpatient	Obstetrics & Gynecology
Female	NULL	Outpatient	Obstetrics & Gynecology
Female	NULL	Outpatient	Obstetrics & Gynecology
Female	NULL	Outpatient	Obstetrics & Gynecology
Female	NULL	Outpatient	Obstetrics & Gynecology
Female	NULL	Outpatient	Obstetrics & Gynecology
Female	NULL	Outpatient	Obstetrics & Gynecology
Female	NULL	Outpatient	Obstetrics & Gynecology
Female	NULL	Outpatient	Obstetrics & Gynecology
Female	NULL	Outpatient	Obstetrics & Gynecology
Female	NULL	Outpatient	Obstetrics & Gynecology
Female	NULL	Outpatient	Obstetrics & Gynecology
Female	NULL	Outpatient	Obstetrics & Gynecology
Female	NULL	Outpatient	Obstetrics & Gynecology
Female	NULL	Outpatient	Obstetrics & Gynecology
Female	NULL	Outpatient	Obstetrics & Gynecology
Female	NULL	Outpatient	Obstetrics & Gynecology
Female	NULL	Outpatient	Obstetrics & Gynecology
Female	NULL	Outpatient	Obstetrics & Gynecology
Female	NULL	Outpatient	Obstetrics & Gynecology
Female	NULL	Outpatient	Obstetrics & Gynecology
Female	NULL	Outpatient	Obstetrics & Gynecology
Female	NULL	Outpatient	Obstetrics & Gynecology
Female	NULL	Outpatient	Obstetrics & Gynecology
Female	NULL	Outpatient	Obstetrics & Gynecology
Female	NULL	Outpatient	Obstetrics & Gynecology
Female	NULL	Outpatient	Obstetrics & Gynecology
Female	NULL	Outpatient	Obstetrics & Gynecology
Female	NULL	Outpatient	Obstetrics & Gynecology
Female	NULL	Outpatient	Obstetrics & Gynecology
Female	NULL	Outpatient	Obstetrics & Gynecology
Female	NULL	Outpatient	Obstetrics & Gynecology
Female	NULL	Outpatient	Obstetrics & Gynecology
Female	NULL	Outpatient	Obstetrics & Gynecology
Female	NULL	Outpatient	Obstetrics & Gynecology
Female	NULL	Outpatient	Obstetrics & Gynecology
Female	NULL	Outpatient	Obstetrics & Gynecology
Female	NULL	Outpatient	Obstetrics & Gynecology
Female	NULL	Outpatient	Obstetrics & Gynecology
Female	NULL	Outpatient	Obstetrics & Gynecology
Female	NULL	Outpatient	Obstetrics & Gynecology
Female	NULL	Outpatient	Obstetrics & Gynecology
Female	NULL	Outpatient	Obstetrics & Gynecology
Female	NULL	Outpatient	Obstetrics & Gynecology
Female	NULL	Outpatient	Obstetrics & Gynecology
Female	NULL	Outpatient	Obstetrics & Gynecology
Female	NULL	Outpatient	Obstetrics & Gynecology
Female	NULL	Outpatient	Obstetrics & Gynecology
Female	NULL	Outpatient	Obstetrics & Gynecology
Female	NULL	Outpatient	Obstetrics & Gynecology
Female	NULL	Outpatient	Obstetrics & Gynecology
Female	NULL	Outpatient	Obstetrics & Gynecology
Female	NULL	Outpatient	Obstetrics & Gynecology
Female	NULL	Outpatient	Obstetrics & Gynecology
Female	NULL	Outpatient	Obstetrics & Gynecology
Female	NULL	Outpatient	Obstetrics & Gynecology
Female	NULL	Outpatient	Obstetrics & Gynecology
Female	NULL	Outpatient	Obstetrics & Gynecology
Female	NULL	Outpatient	Obstetrics & Gynecology
Female	NULL	Outpatient	Obstetrics & Gynecology
Female	NULL	Outpatient	Obstetrics & Gynecology
Female	NULL	Outpatient	Obstetrics & Gynecology
Female	NULL	Outpatient	Obstetrics & Gynecology
Female	NULL	Outpatient	Obstetrics & Gynecology
Female	NULL	Outpatient	Obstetrics & Gynecology
Female	NULL	Outpatient	Obstetrics & Gynecology
Female	NULL	Outpatient	Obstetrics & Gynecology
Female	NULL	Outpatient	Obstetrics & Gynecology
Female	NULL	Outpatient	Obstetrics & Gynecology
Female	NULL	Outpatient	Obstetrics & Gynecology
Female	NULL	Outpatient	Obstetrics & Gynecology
Female	NULL	Outpatient	Obstetrics & Gynecology
Female	NULL	Outpatient	Obstetrics & Gynecology
Female	NULL	Outpatient	Obstetrics & Gynecology
Female	NULL	Outpatient	Obstetrics & Gynecology
Female	NULL	Outpatient	Obstetrics & Gynecology
Female	NULL	Outpatient	Obstetrics & Gynecology
Female	NULL	Outpatient	Obstetrics & Gynecology
Female	NULL	Outpatient	Obstetrics & Gynecology
Female	NULL	Outpatient	Obstetrics & Gynecology
Female	NULL	Outpatient	Obstetrics & Gynecology
Female	NULL	Outpatient	Obstetrics & Gynecology
Female	NULL	Outpatient	Obstetrics & Gynecology
Female	NULL	Outpatient	Obstetrics & Gynecology
Female	NULL	Outpatient	Obstetrics & Gynecology
Female	NULL	Outpatient	Obstetrics & Gynecology
Female	NULL	Outpatient	Obstetrics & Gynecology
Female	NULL	Outpatient	Obstetrics & Gynecology
Female	NULL	Outpatient	Obstetrics & Gynecology
Female	NULL	Outpatient	Obstetrics & Gynecology
Female	NULL	Outpatient	Obstetrics & Gynecology
Female	NULL	Outpatient	Obstetrics & Gynecology
Female	NULL	Outpatient	Obstetrics & Gynecology
Female	NULL	Outpatient	Obstetrics & Gynecology
Female	NULL	Outpatient	Obstetrics & Gynecology
Female	NULL	Outpatient	Obstetrics & Gynecology
Female	NULL	Outpatient	Obstetrics & Gynecology
Female	NULL	Outpatient	Obstetrics & Gynecology
Female	NULL	Outpatient	Obstetrics & Gynecology
Female	NULL	Outpatient	Obstetrics & Gynecology
Female	NULL	Outpatient	Obstetrics & Gynecology
Female	NULL	Outpatient	Obstetrics & Gynecology
Female	NULL	Outpatient	Obstetrics & Gynecology
Female	NULL	Outpatient	Obstetrics & Gynecology
Female	NULL	Outpatient	Obstetrics & Gynecology
Female	NULL	Outpatient	Obstetrics & Gynecology
Female	NULL	Outpatient	Obstetrics & Gynecology
Female	NULL	Outpatient	Obstetrics & Gynecology
Female	NULL	Outpatient	Obstetrics & Gynecology
Female	NULL	Outpatient	Obstetrics & Gynecology
Female	NULL	Outpatient	Obstetrics & Gynecology
Female	NULL	Outpatient	Obstetrics & Gynecology
Female	NULL	Outpatient	Obstetrics & Gynecology
Female	NULL	Outpatient	Obstetrics & Gynecology
Female	NULL	Outpatient	Obstetrics & Gynecology
Female	NULL	Outpatient	Obstetrics & Gynecology
Female	NULL	Outpatient	Obstetrics & Gynecology
Female	NULL	Outpatient	Obstetrics & Gynecology
Female	NULL	Outpatient	Obstetrics & Gynecology
Female	NULL	Outpatient	Obstetrics & Gynecology
Female	NULL	Outpatient	Obstetrics & Gynecology
Female	NULL	Outpatient	Obstetrics & Gynecology
Female	NULL	Outpatient	Obstetrics & Gynecology
Female	NULL	Outpatient	Obstetrics & Gynecology
Female	NULL	Outpatient	Obstetrics & Gynecology
Female	NULL	Outpatient	Obstetrics & Gynecology
Female	NULL	Outpatient	Obstetrics & Gynecology
Female	NULL	Outpatient	Obstetrics & Gynecology
Female	NULL	Outpatient	Obstetrics & Gynecology
Female	NULL	Outpatient	Obstetrics & Gynecology
Female	NULL	Outpatient	Obstetrics & Gynecology
Female	NULL	Outpatient	Obstetrics & Gynecology
Female	NULL	Outpatient	Obstetrics & Gynecology
Female	NULL	Outpatient	Obstetrics & Gynecology
Female	NULL	Outpatient	Obstetrics & Gynecology
Female	NULL	Outpatient	Obstetrics & Gynecology
Female	NULL	Outpatient	Obstetrics & Gynecology
Female	NULL	Outpatient	Obstetrics & Gynecology
Female	NULL	Outpatient	Obstetrics & Gynecology
Female	NULL	Outpatient	Obstetrics & Gynecology
Female	NULL	Outpatient	Obstetrics & Gynecology
Female	NULL	Outpatient	Obstetrics & Gynecology
Female	NULL	Outpatient	Obstetrics & Gynecology
Female	NULL	Outpatient	Obstetrics & Gynecology
Female	NULL	Outpatient	Obstetrics & Gynecology
Female	NULL	Outpatient	Obstetrics & Gynecology
Female	NULL	Outpatient	Obstetrics & Gynecology
Female	NULL	Outpatient	Obstetrics & Gynecology
Female	NULL	Outpatient	Obstetrics & Gynecology
Female	NULL	Outpatient	Obstetrics & Gynecology
Female	NULL	Outpatient	Obstetrics & Gynecology
Female	NULL	Outpatient	Obstetrics & Gynecology
Female	NULL	Outpatient	Obstetrics & Gynecology
Female	NULL	Outpatient	Obstetrics & Gynecology
Female	NULL	Outpatient	Obstetrics & Gynecology
Female	NULL	Outpatient	Obstetrics & Gynecology
Female	NULL	Outpatient	Obstetrics & Gynecology
Female	NULL	Outpatient	Obstetrics & Gynecology
Female	NULL	Outpatient	Obstetrics & Gynecology
Female	NULL	Outpatient	Obstetrics & Gynecology
Female	NULL	Outpatient	Obstetrics & Gynecology
Female	NULL	Outpatient	Obstetrics & Gynecology
Female	NULL	Outpatient	Obstetrics & Gynecology
Female	NULL	Outpatient	Obstetrics & Gynecology
Female	NULL	Outpatient	Obstetrics & Gynecology
Female	NULL	Outpatient	Obstetrics & Gynecology
Female	NULL	Outpatient	Obstetrics & Gynecology
Female	NULL	Outpatient	Obstetrics & Gynecology
Female	NULL	Outpatient	Obstetrics & Gynecology
Female	NULL	Outpatient	Obstetrics & Gynecology
Female	NULL	Outpatient	Obstetrics & Gynecology
Female	NULL	Outpatient	Obstetrics & Gynecology
Female	NULL	Outpatient	Obstetrics & Gynecology
Female	NULL	Outpatient	Obstetrics & Gynecology
Female	NULL	Outpatient	Obstetrics & Gynecology
Female	NULL	Outpatient	Obstetrics & Gynecology
Female	NULL	Outpatient	Obstetrics & Gynecology
Female	NULL	Outpatient	Obstetrics & Gynecology
Female	NULL	Outpatient	Obstetrics & Gynecology
Female	NULL	Outpatient	Obstetrics & Gynecology
Female	NULL	Outpatient	Obstetrics & Gynecology
Female	NULL	Outpatient	Obstetrics & Gynecology
Female	NULL	Outpatient	Obstetrics & Gynecology
Female	NULL	Outpatient	Obstetrics & Gynecology
Female	NULL	Outpatient	Obstetrics & Gynecology
Female	NULL	Outpatient	Obstetrics & Gynecology
Female	NULL	Outpatient	Obstetrics & Gynecology
Female	NULL	Outpatient	Obstetrics & Gynecology
Female	NULL	Outpatient	Obstetrics & Gynecology
Female	NULL	Outpatient	Obstetrics & Gynecology
Female	NULL	Outpatient	Obstetrics & Gynecology
Female	NULL	Outpatient	Obstetrics & Gynecology
Female	NULL	Outpatient	Obstetrics & Gynecology
Female	NULL	Outpatient	Obstetrics & Gynecology
Female	NULL	Outpatient	Obstetrics & Gynecology
Female	NULL	Outpatient	Obstetrics & Gynecology
Female	NULL	Outpatient	Obstetrics & Gynecology
Female	NULL	Outpatient	Obstetrics & Gynecology
Female	NULL	Outpatient	Obstetrics & Gynecology
Female	NULL	Outpatient	Obstetrics & Gynecology
Female	NULL	Outpatient	Obstetrics & Gynecology
Female	NULL	Outpatient	Obstetrics & Gynecology
Female	NULL	Outpatient	Obstetrics & Gynecology
Female	NULL	Outpatient	Obstetrics & Gynecology
Female	NULL	Outpatient	Obstetrics & Gynecology
Female	NULL	Outpatient	Obstetrics & Gynecology
Female	NULL	Outpatient	Obstetrics & Gynecology
Female	NULL	Outpatient	Obstetrics & Gynecology
Female	NULL	Outpatient	Obstetrics & Gynecology
Female	NULL	Outpatient	Obstetrics & Gynecology
Female	NULL	Outpatient	Obstetrics & Gynecology
Female	NULL	Outpatient	Obstetrics & Gynecology
Female	NULL	Outpatient	Obstetrics & Gynecology
Female	NULL	Outpatient	Obstetrics & Gynecology
Female	NULL	Outpatient	Obstetrics & Gynecology
Female	NULL	Outpatient	Obstetrics & Gynecology
Female	NULL	Outpatient	Obstetrics & Gynecology
Female	NULL	Outpatient	Obstetrics & Gynecology
Female	NULL	Outpatient	Obstetrics & Gynecology
Female	NULL	Outpatient	Obstetrics & Gynecology
Female	NULL	Outpatient	Obstetrics & Gynecology
Female	NULL	Outpatient	Obstetrics & Gynecology
Female	NULL	Outpatient	Obstetrics & Gynecology
Female	NULL	Outpatient	Obstetrics & Gynecology
Female	NULL	Outpatient	Obstetrics & Gynecology
Female	NULL	Outpatient	Obstetrics & Gynecology
Female	NULL	Outpatient	Obstetrics & Gynecology
Female	NULL	Outpatient	Obstetrics & Gynecology
Female	NULL	Outpatient	Obstetrics & Gynecology
Female	NULL	Outpatient	Obstetrics & Gynecology
Female	NULL	Outpatient	Obstetrics & Gynecology
Female	NULL	Outpatient	Obstetrics & Gynecology
Female	NULL	Outpatient	Obstetrics & Gynecology
Female	NULL	Outpatient	Obstetrics & Gynecology
Female	NULL	Outpatient	Obstetrics & Gynecology
Female	NULL	Outpatient	Obstetrics & Gynecology
Female	NULL	Outpatient	Obstetrics & Gynecology
Female	NULL	Outpatient	Obstetrics & Gynecology
Female	NULL	Outpatient	Obstetrics & Gynecology
Female	NULL	Outpatient	Obstetrics & Gynecology
Female	NULL	Outpatient	Obstetrics & Gynecology
Female	NULL	Outpatient	Obstetrics & Gynecology
Female	NULL	Outpatient	Obstetrics & Gynecology
Female	NULL	Outpatient	Obstetrics & Gynecology
Female	NULL	Outpatient	Obstetrics & Gynecology
Female	NULL	Outpatient	Obstetrics & Gynecology
Female	NULL	Outpatient	Obstetrics & Gynecology
Female	NULL	Outpatient	Obstetrics & Gynecology
Female	NULL	Outpatient	Obstetrics & Gynecology
Female	NULL	Outpatient	Obstetrics & Gynecology
Female	NULL	Outpatient	Obstetrics & Gynecology
Female	NULL	Outpatient	Obstetrics & Gynecology
Female	NULL	Outpatient	Obstetrics & Gynecology
Female	NULL	Outpatient	Obstetrics & Gynecology
Female	NULL	Outpatient	Obstetrics & Gynecology
Female	NULL	Outpatient	Obstetrics & Gynecology
Female	NULL	Outpatient	Obstetrics & Gynecology
Female	NULL	Outpatient	Obstetrics & Gynecology
Female	NULL	Outpatient	Obstetrics & Gynecology
Female	NULL	Outpatient	Obstetrics & Gynecology
Female	NULL	Outpatient	Obstetrics & Gynecology
Female	NULL	Outpatient	Obstetrics & Gynecology
Female	NULL	Outpatient	Obstetrics & Gynecology
Female	NULL	Outpatient	Obstetrics & Gynecology
Female	NULL	Outpatient	Obstetrics & Gynecology
Female	NULL	Outpatient	Obstetrics & Gynecology
Female	NULL	Outpatient	Obstetrics & Gynecology
Female	NULL	Outpatient	Obstetrics & Gynecology
Female	NULL	Outpatient	Obstetrics & Gynecology
Female	NULL	Outpatient	Obstetrics & Gynecology
Female	NULL	Outpatient	Obstetrics & Gynecology
Female	NULL	Outpatient	Obstetrics & Gynecology
Female	NULL	Outpatient	Obstetrics & Gynecology
Female	NULL	Outpatient	Obstetrics & Gynecology
Female	NULL	Outpatient	Obstetrics & Gynecology
Female	NULL	Outpatient	Obstetrics & Gynecology
Female	NULL	Outpatient	Obstetrics & Gynecology
Female	NULL	Outpatient	Obstetrics & Gynecology
Female	NULL	Outpatient	Obstetrics & Gynecology
Female	NULL	Outpatient	Obstetrics & Gynecology
Female	NULL	Outpatient	Obstetrics & Gynecology
Female	NULL	Outpatient	Obstetrics & Gynecology
Female	NULL	Outpatient	Obstetrics & Gynecology
Female	NULL	Outpatient	Obstetrics & Gynecology
Female	NULL	Outpatient	Obstetrics & Gynecology
Female	NULL	Outpatient	Obstetrics & Gynecology
Female	NULL	Outpatient	Obstetrics & Gynecology
Female	NULL	Outpatient	Obstetrics & Gynecology
Female	NULL	Outpatient	Obstetrics & Gynecology
Female	NULL	Outpatient	Obstetrics & Gynecology
Female	NULL	Outpatient	Obstetrics & Gynecology
Female	NULL	Outpatient	Obstetrics & Gynecology
Female	NULL	Outpatient	Obstetrics & Gynecology
Female	NULL	Outpatient	Obstetrics & Gynecology
Female	NULL	Outpatient	Obstetrics & Gynecology
Female	NULL	Outpatient	Obstetrics & Gynecology
Female	NULL	Outpatient	Obstetrics & Gynecology
Female	NULL	Outpatient	Obstetrics & Gynecology
Female	NULL	Outpatient	Obstetrics & Gynecology
Female	NULL	Outpatient	Obstetrics & Gynecology
Female	NULL	Outpatient	Obstetrics & Gynecology
Female	NULL	Outpatient	Obstetrics & Gynecology
Female	NULL	Outpatient	Obstetrics & Gynecology
Female	NULL	Outpatient	Obstetrics & Gynecology
Female	NULL	Outpatient	Obstetrics & Gynecology
Female	NULL	Outpatient	Obstetrics & Gynecology
Female	NULL	Outpatient	Obstetrics & Gynecology
Female	NULL	Outpatient	Obstetrics & Gynecology
Female	NULL	Outpatient	Obstetrics & Gynecology
Female	NULL	Outpatient	Obstetrics & Gynecology
Female	NULL	Outpatient	Obstetrics & Gynecology
Female	NULL	Outpatient	Obstetrics & Gynecology
Female	NULL	Outpatient	Obstetrics & Gynecology
Female	NULL	Outpatient	Obstetrics & Gynecology
Female	NULL	Outpatient	Obstetrics & Gynecology
Female	NULL	Outpatient	Obstetrics & Gynecology
Female	NULL	Outpatient	Obstetrics & Gynecology
Female	NULL	Outpatient	Obstetrics & Gynecology
Female	NULL	Outpatient	Obstetrics & Gynecology
Female	NULL	Outpatient	Obstetrics & Gynecology
Female	NULL	Outpatient	Obstetrics & Gynecology
Female	NULL	Outpatient	Obstetrics & Gynecology
Female	NULL	Outpatient	Obstetrics & Gynecology
Female	NULL	Outpatient	Obstetrics & Gynecology
Female	NULL	Outpatient	Obstetrics & Gynecology
Female	NULL	Outpatient	Obstetrics & Gynecology
Female	NULL	Outpatient	Obstetrics & Gynecology
Female	NULL	Outpatient	Obstetrics & Gynecology
Female	NULL	Outpatient	Obstetrics & Gynecology
Female	NULL	Outpatient	Obstetrics & Gynecology
Female	NULL	Outpatient	Obstetrics & Gynecology
Female	NULL	Outpatient	Obstetrics & Gynecology
Female	NULL	Outpatient	Obstetrics & Gynecology
Female	NULL	Outpatient	Obstetrics & Gynecology
Female	NULL	Outpatient	Obstetrics & Gynecology
Female	NULL	Outpatient	Obstetrics & Gynecology
Female	NULL	Outpatient	Obstetrics & Gynecology
Female	NULL	Outpatient	Obstetrics & Gynecology
Female	NULL	Outpatient	Obstetrics & Gynecology
Female	NULL	Outpatient	Obstetrics & Gynecology
Female	NULL	Outpatient	Obstetrics & Gynecology
Female	NULL	Outpatient	Obstetrics & Gynecology
Female	NULL	Outpatient	Obstetrics & Gynecology
Female	NULL	Outpatient	Obstetrics & Gynecology
Female	NULL	Outpatient	Obstetrics & Gynecology
Female	NULL	Outpatient	Obstetrics & Gynecology
Female	NULL	Outpatient	Obstetrics & Gynecology
Female	NULL	Outpatient	Obstetrics & Gynecology
Female	NULL	Outpatient	Obstetrics & Gynecology
Female	NULL	Outpatient	Obstetrics & Gynecology
Female	NULL	Outpatient	Obstetrics & Gynecology
Female	NULL	Outpatient	Obstetrics & Gynecology
Female	NULL	Outpatient	Obstetrics & Gynecology
Female	NULL	Outpatient	Obstetrics & Gynecology
Female	NULL	Outpatient	Obstetrics & Gynecology
Female	NULL	Outpatient	Obstetrics & Gynecology
Female	NULL	Outpatient	Obstetrics & Gynecology
Female	NULL	Outpatient	Obstetrics & Gynecology
Female	NULL	Outpatient	Obstetrics & Gynecology
Female	NULL	Outpatient	Obstetrics & Gynecology
Female	NULL	Outpatient	Obstetrics & Gynecology
Female	NULL	Outpatient	Obstetrics & Gynecology
Female	NULL	Outpatient	Obstetrics & Gynecology
Female	NULL	Outpatient	Obstetrics & Gynecology
Female	NULL	Outpatient	Obstetrics & Gynecology
Female	NULL	Outpatient	Obstetrics & Gynecology
Female	NULL	Outpatient	Obstetrics & Gynecology
Female	NULL	Outpatient	Obstetrics & Gynecology
Female	NULL	Outpatient	Obstetrics & Gynecology
Female	NULL	Outpatient	Obstetrics & Gynecology
Female	NULL	Outpatient	Obstetrics & Gynecology
Female	NULL	Outpatient	Obstetrics & Gynecology
Female	NULL	Outpatient	Obstetrics & Gynecology
Female	NULL	Outpatient	Obstetrics & Gynecology
Female	NULL	Outpatient	Obstetrics & Gynecology
Female	NULL	Outpatient	Obstetrics & Gynecology
Female	NULL	Outpatient	Obstetrics & Gynecology
Female	NULL	Outpatient	Obstetrics & Gynecology
Female	NULL	Outpatient	Obstetrics & Gynecology
Female	NULL	Outpatient	Obstetrics & Gynecology
Female	NULL	Outpatient	Obstetrics & Gynecology
Female	NULL	Outpatient	Obstetrics & Gynecology
Female	NULL	Outpatient	Obstetrics & Gynecology
Female	NULL	Outpatient	Obstetrics & Gynecology
Female	NULL	Outpatient	Obstetrics & Gynecology
Female	NULL	Outpatient	Obstetrics & Gynecology
Female	NULL	Outpatient	Obstetrics & Gynecology
Female	NULL	Outpatient	Obstetrics & Gynecology
Female	NULL	Outpatient	Obstetrics & Gynecology
Female	NULL	Outpatient	Obstetrics & Gynecology
Female	NULL	Outpatient	Obstetrics & Gynecology
Female	NULL	Outpatient	Obstetrics & Gynecology
Female	NULL	Outpatient	Obstetrics & Gynecology
Female	NULL	Outpatient	Obstetrics & Gynecology
Female	NULL	Outpatient	Obstetrics & Gynecology
Female	NULL	Outpatient	Obstetrics & Gynecology
Female	NULL	Outpatient	Obstetrics & Gynecology
Female	NULL	Outpatient	Obstetrics & Gynecology
Female	NULL	Outpatient	Obstetrics & Gynecology
Female	NULL	Outpatient	Obstetrics & Gynecology
Female	NULL	Outpatient	Obstetrics & Gynecology
Female	NULL	Outpatient	Obstetrics & Gynecology
Female	NULL	Outpatient	Obstetrics & Gynecology
Female	NULL	Outpatient	Obstetrics & Gynecology
Female	NULL	Outpatient	Obstetrics & Gynecology
Female	NULL	Outpatient	Obstetrics & Gynecology
Female	NULL	Outpatient	Obstetrics & Gynecology
Female	NULL	Outpatient	Obstetrics & Gynecology
Female	NULL	Outpatient	Obstetrics & Gynecology
Female	NULL	Outpatient	Obstetrics & Gynecology
Female	NULL	Outpatient	Obstetrics & Gynecology
Female	NULL	Outpatient	Obstetrics & Gynecology
Female	NULL	Outpatient	Obstetrics & Gynecology
Female	NULL	Outpatient	Obstetrics & Gynecology
Female	NULL	Outpatient	Obstetrics & Gynecology
Female	NULL	Outpatient	Obstetrics & Gynecology
Female	NULL	Outpatient	Obstetrics & Gynecology
Female	NULL	Outpatient	Obstetrics & Gynecology
Female	NULL	Outpatient	Obstetrics & Gynecology
Female	NULL	Outpatient	Obstetrics & Gynecology
Female	NULL	Outpatient	Obstetrics & Gynecology
Female	NULL	Outpatient	Obstetrics & Gynecology
Female	NULL	Outpatient	Obstetrics & Gynecology
Female	NULL	Outpatient	Obstetrics & Gynecology
Female	NULL	Outpatient	Obstetrics & Gynecology
Female	NULL	Outpatient	Obstetrics & Gynecology
Female	NULL	Outpatient	Obstetrics & Gynecology
Female	NULL	Outpatient	Obstetrics & Gynecology
Female	NULL	Outpatient	Obstetrics & Gynecology
Female	NULL	Outpatient	Obstetrics & Gynecology
Female	NULL	Outpatient	Obstetrics & Gynecology
Female	NULL	Outpatient	Obstetrics & Gynecology
Female	NULL	Outpatient	Obstetrics & Gynecology
Female	NULL	Outpatient	Obstetrics & Gynecology
Female	NULL	Outpatient	Obstetrics & Gynecology
Female	NULL	Outpatient	Obstetrics & Gynecology
Female	NULL	Outpatient	Obstetrics & Gynecology
Female	NULL	Outpatient	Obstetrics & Gynecology
Female	NULL	Outpatient	Obstetrics & Gynecology
Female	NULL	Outpatient	Obstetrics & Gynecology
Female	NULL	Outpatient	Obstetrics & Gynecology
Female	NULL	Outpatient	Obstetrics & Gynecology
Female	NULL	Outpatient	Obstetrics & Gynecology
Female	NULL	Outpatient	Obstetrics & Gynecology
Female	NULL	Outpatient	Obstetrics & Gynecology
Female	NULL	Outpatient	Obstetrics & Gynecology
Female	NULL	Outpatient	Obstetrics & Gynecology
Female	NULL	Outpatient	Obstetrics & Gynecology
Female	NULL	Outpatient	Obstetrics & Gynecology
Female	NULL	Outpatient	Obstetrics & Gynecology
Female	NULL	Outpatient	Obstetrics & Gynecology
Female	NULL	Outpatient	Obstetrics & Gynecology
Female	NULL	Outpatient	Obstetrics & Gynecology
Female	NULL	Outpatient	Obstetrics & Gynecology
Female	NULL	Outpatient	Obstetrics & Gynecology
Female	NULL	Outpatient	Obstetrics & Gynecology
Female	NULL	Outpatient	Obstetrics & Gynecology
Female	NULL	Outpatient	Obstetrics & Gynecology
Female	NULL	Outpatient	Obstetrics & Gynecology
Female	NULL	Outpatient	Obstetrics & Gynecology
Female	NULL	Outpatient	Obstetrics & Gynecology
Female	NULL	Outpatient	Obstetrics & Gynecology
Female	NULL	Outpatient	Obstetrics & Gynecology
Female	NULL	Outpatient	Obstetrics & Gynecology
Female	NULL	Outpatient	Obstetrics & Gynecology
Female	NULL	Outpatient	Obstetrics & Gynecology
Female	NULL	Outpatient	Obstetrics & Gynecology
Female	NULL	Outpatient	Obstetrics & Gynecology
Female	NULL	Outpatient	Obstetrics & Gynecology
Female	NULL	Outpatient	Obstetrics & Gynecology
Female	NULL	Outpatient	Obstetrics & Gynecology
Female	NULL	Outpatient	Obstetrics & Gynecology
Female	NULL	Outpatient	Obstetrics & Gynecology
Female	NULL	Outpatient	Obstetrics & Gynecology
Female	NULL	Outpatient	Obstetrics & Gynecology
Female	NULL	Outpatient	Obstetrics & Gynecology
Female	NULL	Outpatient	Obstetrics & Gynecology
Female	NULL	Outpatient	Obstetrics & Gynecology
Female	NULL	Outpatient	Obstetrics & Gynecology
Female	NULL	Outpatient	Obstetrics & Gynecology
Female	NULL	Outpatient	Obstetrics & Gynecology
Female	NULL	Outpatient	Obstetrics & Gynecology
Female	NULL	Outpatient	Obstetrics & Gynecology
Female	NULL	Outpatient	Obstetrics & Gynecology
Female	NULL	Outpatient	Obstetrics & Gynecology
Female	NULL	Outpatient	Obstetrics & Gynecology
Female	NULL	Outpatient	Obstetrics & Gynecology
Female	NULL	Outpatient	Obstetrics & Gynecology
Female	NULL	Outpatient	Obstetrics & Gynecology
Female	NULL	Outpatient	Obstetrics & Gynecology
Female	NULL	Outpatient	Obstetrics & Gynecology
Female	NULL	Outpatient	Obstetrics & Gynecology
Female	NULL	Outpatient	Obstetrics & Gynecology
Female	NULL	Outpatient	Obstetrics & Gynecology
Female	NULL	Outpatient	Obstetrics & Gynecology
Female	NULL	Outpatient	Obstetrics & Gynecology
Female	NULL	Outpatient	Obstetrics & Gynecology
Female	NULL	Outpatient	Obstetrics & Gynecology
Female	NULL	Outpatient	Obstetrics & Gynecology
Female	NULL	Outpatient	Obstetrics & Gynecology
Female	NULL	Outpatient	Obstetrics & Gynecology
Female	NULL	Outpatient	Obstetrics & Gynecology
Female	NULL	Outpatient	Obstetrics & Gynecology
Female	NULL	Outpatient	Obstetrics & Gynecology
Female	NULL	Outpatient	Obstetrics & Gynecology
Female	NULL	Outpatient	Obstetrics & Gynecology
Female	NULL	Outpatient	Obstetrics & Gynecology
Female	NULL	Outpatient	Obstetrics & Gynecology
Female	NULL	Outpatient	Obstetrics & Gynecology
Female	NULL	Outpatient	Obstetrics & Gynecology
Female	NULL	Outpatient	Obstetrics & Gynecology
Female	NULL	Outpatient	Obstetrics & Gynecology
Female	NULL	Outpatient	Obstetrics & Gynecology
Female	NULL	Outpatient	Obstetrics & Gynecology
Female	NULL	Outpatient	Obstetrics & Gynecology
Female	NULL	Outpatient	Obstetrics & Gynecology
Female	NULL	Outpatient	Obstetrics & Gynecology
Female	NULL	Outpatient	Obstetrics & Gynecology
Female	NULL	Outpatient	Obstetrics & Gynecology
Female	NULL	Outpatient	Obstetrics & Gynecology
Female	NULL	Outpatient	Obstetrics & Gynecology
Female	NULL	Outpatient	Obstetrics & Gynecology
Female	NULL	Outpatient	Obstetrics & Gynecology
Female	NULL	Outpatient	Obstetrics & Gynecology
Female	NULL	Outpatient	Obstetrics & Gynecology
Female	NULL	Outpatient	Obstetrics & Gynecology
Female	NULL	Outpatient	Obstetrics & Gynecology
Female	NULL	Outpatient	Obstetrics & Gynecology
Female	NULL	Outpatient	Obstetrics & Gynecology
Female	NULL	Outpatient	Obstetrics & Gynecology
Female	NULL	Outpatient	Obstetrics & Gynecology
Female	NULL	Outpatient	Obstetrics & Gynecology
Female	NULL	Outpatient	Obstetrics & Gynecology
Female	NULL	Outpatient	Obstetrics & Gynecology
Female	NULL	Outpatient	Obstetrics & Gynecology
Female	NULL	Outpatient	Obstetrics & Gynecology
Female	NULL	Outpatient	Obstetrics & Gynecology
Female	NULL	Outpatient	Obstetrics & Gynecology
Female	NULL	Outpatient	Obstetrics & Gynecology
Female	NULL	Outpatient	Obstetrics & Gynecology
Female	NULL	Outpatient	Obstetrics & Gynecology
Female	NULL	Outpatient	Obstetrics & Gynecology
Female	NULL	Outpatient	Obstetrics & Gynecology
Female	NULL	Outpatient	Obstetrics & Gynecology
Female	NULL	Outpatient	Obstetrics & Gynecology
Female	NULL	Outpatient	Obstetrics & Gynecology
Female	NULL	Outpatient	Obstetrics & Gynecology
Female	NULL	Outpatient	Obstetrics & Gynecology
Female	NULL	Outpatient	Obstetrics & Gynecology
Female	NULL	Outpatient	Obstetrics & Gynecology
Female	NULL	Outpatient	Obstetrics & Gynecology
Female	NULL	Outpatient	Obstetrics & Gynecology
Female	NULL	Outpatient	Obstetrics & Gynecology
Female	NULL	Outpatient	Obstetrics & Gynecology
Female	NULL	Outpatient	Obstetrics & Gynecology
Female	NULL	Outpatient	Obstetrics & Gynecology
Female	NULL	Outpatient	Obstetrics & Gynecology
Female	NULL	Outpatient	Obstetrics & Gynecology
Female	NULL	Outpatient	Obstetrics & Gynecology
Female	NULL	Outpatient	Obstetrics & Gynecology
Female	NULL	Outpatient	Obstetrics & Gynecology
Female	NULL	Outpatient	Obstetrics & Gynecology
Female	NULL	Outpatient	Obstetrics & Gynecology
Female	NULL	Outpatient	Obstetrics & Gynecology
Female	NULL	Outpatient	Obstetrics & Gynecology
Female	NULL	Outpatient	Obstetrics & Gynecology
Female	NULL	Outpatient	Obstetrics & Gynecology
Female	NULL	Outpatient	Obstetrics & Gynecology
Female	NULL	Outpatient	Obstetrics & Gynecology
Female	NULL	Outpatient	Obstetrics & Gynecology
Female	NULL	Outpatient	Obstetrics & Gynecology
Female	NULL	Outpatient	Obstetrics & Gynecology
Female	NULL	Outpatient	Obstetrics & Gynecology
Female	NULL	Outpatient	Obstetrics & Gynecology
Female	NULL	Outpatient	Obstetrics & Gynecology
Female	NULL	Outpatient	Obstetrics & Gynecology
Female	NULL	Outpatient	Obstetrics & Gynecology
Female	NULL	Outpatient	Obstetrics & Gynecology
Female	NULL	Outpatient	Obstetrics & Gynecology
Female	NULL	Outpatient	Obstetrics & Gynecology
Female	NULL	Outpatient	Obstetrics & Gynecology
Female	NULL	Outpatient	Obstetrics & Gynecology
Female	NULL	Outpatient	Obstetrics & Gynecology
Female	NULL	Outpatient	Obstetrics & Gynecology
Female	NULL	Outpatient	Obstetrics & Gynecology
Female	NULL	Outpatient	Obstetrics & Gynecology
Female	NULL	Outpatient	Obstetrics & Gynecology
Female	NULL	Outpatient	Obstetrics & Gynecology
Female	NULL	Outpatient	Obstetrics & Gynecology
Female	NULL	Outpatient	Obstetrics & Gynecology
Female	NULL	Outpatient	Obstetrics & Gynecology
Female	NULL	Outpatient	Obstetrics & Gynecology
Female	NULL	Outpatient	Obstetrics & Gynecology
Female	NULL	Outpatient	Obstetrics & Gynecology
Female	NULL	Outpatient	Obstetrics & Gynecology
Female	NULL	Outpatient	Obstetrics & Gynecology
Female	NULL	Outpatient	Obstetrics & Gynecology
Female	NULL	Outpatient	Obstetrics & Gynecology
Female	NULL	Outpatient	Obstetrics & Gynecology
Female	NULL	Outpatient	Obstetrics & Gynecology
Female	NULL	Outpatient	Obstetrics & Gynecology
Female	NULL	Outpatient	Obstetrics & Gynecology
Female	NULL	Outpatient	Obstetrics & Gynecology
Female	NULL	Outpatient	Obstetrics & Gynecology
Female	NULL	Outpatient	Obstetrics & Gynecology
Female	NULL	Outpatient	Obstetrics & Gynecology
Female	NULL	Outpatient	Obstetrics & Gynecology
Female	NULL	Outpatient	Obstetrics & Gynecology
Female	NULL	Outpatient	Obstetrics & Gynecology
Female	NULL	Outpatient	Obstetrics & Gynecology
Female	NULL	Outpatient	Obstetrics & Gynecology
Female	NULL	Outpatient	Obstetrics & Gynecology
Female	NULL	Outpatient	Obstetrics & Gynecology
Female	NULL	Outpatient	Obstetrics & Gynecology
Female	NULL	Outpatient	Obstetrics & Gynecology
Female	NULL	Outpatient	Obstetrics & Gynecology
Female	NULL	Outpatient	Obstetrics & Gynecology
Female	NULL	Outpatient	Obstetrics & Gynecology
Female	NULL	Outpatient	Obstetrics & Gynecology
Female	NULL	Outpatient	Obstetrics & Gynecology
Female	NULL	Outpatient	Obstetrics & Gynecology
Female	NULL	Outpatient	Obstetrics & Gynecology
Female	NULL	Outpatient	Obstetrics & Gynecology
Female	NULL	Outpatient	Obstetrics & Gynecology
Female	NULL	Outpatient	Obstetrics & Gynecology
Female	NULL	Outpatient	Obstetrics & Gynecology
Female	NULL	Outpatient	Obstetrics & Gynecology
Female	NULL	Outpatient	Obstetrics & Gynecology
Female	NULL	Outpatient	Obstetrics & Gynecology
Female	NULL	Outpatient	Obstetrics & Gynecology
Female	NULL	Outpatient	Obstetrics & Gynecology
Female	NULL	Outpatient	Obstetrics & Gynecology
Female	NULL	Outpatient	Obstetrics & Gynecology
Female	NULL	Outpatient	Obstetrics & Gynecology
Female	NULL	Outpatient	Obstetrics & Gynecology
Female	NULL	Outpatient	Obstetrics & Gynecology
Female	NULL	Outpatient	Obstetrics & Gynecology
Female	NULL	Outpatient	Obstetrics & Gynecology
Female	NULL	Outpatient	Obstetrics & Gynecology
Female	NULL	Outpatient	Obstetrics & Gynecology
Female	NULL	Outpatient	Obstetrics & Gynecology
Female	NULL	Outpatient	Obstetrics & Gynecology
Female	NULL	Outpatient	Obstetrics & Gynecology
Female	NULL	Outpatient	Obstetrics & Gynecology
Female	NULL	Outpatient	Obstetrics & Gynecology
Female	NULL	Outpatient	Obstetrics & Gynecology
Female	NULL	Outpatient	Obstetrics & Gynecology
Female	NULL	Outpatient	Obstetrics & Gynecology
Female	NULL	Outpatient	Obstetrics & Gynecology
Female	NULL	Outpatient	Obstetrics & Gynecology
Female	NULL	Outpatient	Obstetrics & Gynecology
Female	NULL	Outpatient	Obstetrics & Gynecology
Female	NULL	Outpatient	Obstetrics & Gynecology
Female	NULL	Outpatient	Obstetrics & Gynecology
Female	NULL	Outpatient	Obstetrics & Gynecology
Female	NULL	Outpatient	Obstetrics & Gynecology
Female	NULL	Outpatient	Obstetrics & Gynecology
Female	NULL	Outpatient	Obstetrics & Gynecology
Female	NULL	Outpatient	Obstetrics & Gynecology
Female	NULL	Outpatient	Obstetrics & Gynecology
Female	NULL	Outpatient	Obstetrics & Gynecology
Female	NULL	Outpatient	Obstetrics & Gynecology
Female	NULL	Outpatient	Obstetrics & Gynecology
Female	NULL	Outpatient	Obstetrics & Gynecology
Female	NULL	Outpatient	Obstetrics & Gynecology
Female	NULL	Outpatient	Obstetrics & Gynecology
Female	NULL	Outpatient	Obstetrics & Gynecology
Female	NULL	Outpatient	Obstetrics & Gynecology
Female	NULL	Outpatient	Obstetrics & Gynecology
Female	NULL	Outpatient	Obstetrics & Gynecology
Female	NULL	Outpatient	Obstetrics & Gynecology
Female	NULL	Outpatient	Obstetrics & Gynecology
Female	NULL	Outpatient	Obstetrics & Gynecology
Female	NULL	Outpatient	Obstetrics & Gynecology
Female	NULL	Outpatient	Obstetrics & Gynecology
Female	NULL	Outpatient	Obstetrics & Gynecology
Female	NULL	Outpatient	Obstetrics & Gynecology
Female	NULL	Outpatient	Obstetrics & Gynecology
Female	NULL	Outpatient	Obstetrics & Gynecology
Female	NULL	Outpatient	Obstetrics & Gynecology
Female	NULL	Outpatient	Obstetrics & Gynecology
Female	NULL	Outpatient	Obstetrics & Gynecology
Female	NULL	Outpatient	Obstetrics & Gynecology
Female	NULL	Outpatient	Obstetrics & Gynecology
Female	NULL	Outpatient	Obstetrics & Gynecology
Female	NULL	Outpatient	Obstetrics & Gynecology
Female	NULL	Outpatient	Obstetrics & Gynecology
Female	NULL	Outpatient	Obstetrics & Gynecology
Female	NULL	Outpatient	Obstetrics & Gynecology
Female	NULL	Outpatient	Obstetrics & Gynecology
Female	NULL	Outpatient	Obstetrics & Gynecology
Female	NULL	Outpatient	Obstetrics & Gynecology
Female	NULL	Outpatient	Obstetrics & Gynecology
Female	NULL	Outpatient	Obstetrics & Gynecology
Female	NULL	Outpatient	Obstetrics & Gynecology
Female	NULL	Outpatient	Obstetrics & Gynecology
Female	NULL	Outpatient	Obstetrics & Gynecology
Female	NULL	Outpatient	Obstetrics & Gynecology
Female	NULL	Outpatient	Obstetrics & Gynecology
Female	NULL	Outpatient	Obstetrics & Gynecology
Female	NULL	Outpatient	Obstetrics & Gynecology
Female	NULL	Outpatient	Obstetrics & Gynecology
Female	NULL	Outpatient	Obstetrics & Gynecology
Female	NULL	Outpatient	Obstetrics & Gynecology
Female	NULL	Outpatient	Obstetrics & Gynecology
Female	NULL	Outpatient	Obstetrics & Gynecology
Female	NULL	Outpatient	Obstetrics & Gynecology
Female	NULL	Outpatient	Obstetrics & Gynecology
Female	NULL	Outpatient	Obstetrics & Gynecology
Female	NULL	Outpatient	Obstetrics & Gynecology
Female	NULL	Outpatient	Obstetrics & Gynecology
Female	NULL	Outpatient	Obstetrics & Gynecology
Female	NULL	Outpatient	Obstetrics & Gynecology
Female	NULL	Outpatient	Obstetrics & Gynecology
Female	NULL	Outpatient	Obstetrics & Gynecology
Female	NULL	Outpatient	Obstetrics & Gynecology
Female	NULL	Outpatient	Obstetrics & Gynecology
Female	NULL	Outpatient	Obstetrics & Gynecology
Female	NULL	Outpatient	Obstetrics & Gynecology
Female	NULL	Outpatient	Obstetrics & Gynecology
Female	NULL	Outpatient	Obstetrics & Gynecology
Female	NULL	Outpatient	Obstetrics & Gynecology
Female	NULL	Outpatient	Obstetrics & Gynecology
Female	NULL	Outpatient	Obstetrics & Gynecology
Female	NULL	Outpatient	Obstetrics & Gynecology
Female	NULL	Outpatient	Obstetrics & Gynecology
Female	NULL	Outpatient	Obstetrics & Gynecology
Female	NULL	Outpatient	Obstetrics & Gynecology
Female	NULL	Outpatient	Obstetrics & Gynecology
Female	NULL	Outpatient	Obstetrics & Gynecology
Female	NULL	Outpatient	Obstetrics & Gynecology
Female	NULL	Outpatient	Obstetrics & Gynecology
Female	NULL	Outpatient	Obstetrics & Gynecology
Female	NULL	Outpatient	Obstetrics & Gynecology
Female	NULL	Outpatient	Obstetrics & Gynecology
Female	NULL	Outpatient	Obstetrics & Gynecology
Female	NULL	Outpatient	Obstetrics & Gynecology
Female	NULL	Outpatient	Obstetrics & Gynecology
Female	NULL	Outpatient	Obstetrics & Gynecology
Female	NULL	Outpatient	Obstetrics & Gynecology
Female	NULL	Outpatient	Obstetrics & Gynecology
Female	NULL	Outpatient	Obstetrics & Gynecology
Female	NULL	Outpatient	Obstetrics & Gynecology
Female	NULL	Outpatient	Obstetrics & Gynecology
Female	NULL	Outpatient	Obstetrics & Gynecology
Female	NULL	Outpatient	Obstetrics & Gynecology
Female	NULL	Outpatient	Obstetrics & Gynecology
Female	NULL	Outpatient	Obstetrics & Gynecology
Female	NULL	Outpatient	Obstetrics & Gynecology
Female	NULL	Outpatient	Obstetrics & Gynecology
Female	NULL	Outpatient	Obstetrics & Gynecology
Female	NULL	Outpatient	Obstetrics & Gynecology
Female	NULL	Outpatient	Obstetrics & Gynecology
Female	NULL	Outpatient	Obstetrics & Gynecology
Female	NULL	Outpatient	Obstetrics & Gynecology
Female	NULL	Outpatient	Obstetrics & Gynecology
Female	NULL	Outpatient	Obstetrics & Gynecology
Female	NULL	Outpatient	Obstetrics & Gynecology
Female	NULL	Outpatient	Obstetrics & Gynecology
Female	NULL	Outpatient	Obstetrics & Gynecology
Female	NULL	Outpatient	Obstetrics & Gynecology
Female	NULL	Outpatient	Obstetrics & Gynecology
Female	NULL	Outpatient	Obstetrics & Gynecology
Female	NULL	Outpatient	Obstetrics & Gynecology
Female	NULL	Outpatient	Obstetrics & Gynecology
Female	NULL	Outpatient	Obstetrics & Gynecology
Female	NULL	Outpatient	Obstetrics & Gynecology
Female	NULL	Outpatient	Obstetrics & Gynecology
Female	NULL	Outpatient	Obstetrics & Gynecology
Female	NULL	Outpatient	Obstetrics & Gynecology
Female	NULL	Outpatient	Obstetrics & Gynecology
Female	NULL	Outpatient	Obstetrics & Gynecology
Female	NULL	Outpatient	Obstetrics & Gynecology
Female	NULL	Outpatient	Obstetrics & Gynecology
Female	NULL	Outpatient	Obstetrics & Gynecology
Female	NULL	Outpatient	Obstetrics & Gynecology
Female	NULL	Outpatient	Obstetrics & Gynecology
Female	NULL	Outpatient	Obstetrics & Gynecology
Female	NULL	Outpatient	Obstetrics & Gynecology
Female	NULL	Outpatient	Obstetrics & Gynecology
Female	NULL	Outpatient	Obstetrics & Gynecology
Female	NULL	Outpatient	Obstetrics & Gynecology
Female	NULL	Outpatient	Obstetrics & Gynecology
Female	NULL	Outpatient	Obstetrics & Gynecology
Female	NULL	Outpatient	Obstetrics & Gynecology
Female	NULL	Outpatient	Obstetrics & Gynecology
Female	NULL	Outpatient	Obstetrics & Gynecology
Female	NULL	Outpatient	Obstetrics & Gynecology
Female	NULL	Outpatient	Obstetrics & Gynecology
Female	NULL	Outpatient	Obstetrics & Gynecology
Female	NULL	Outpatient	Obstetrics & Gynecology
Female	NULL	Outpatient	Obstetrics & Gynecology
Female	NULL	Outpatient	Obstetrics & Gynecology
Female	NULL	Outpatient	Obstetrics & Gynecology
Female	NULL	Outpatient	Obstetrics & Gynecology
Female	NULL	Outpatient	Obstetrics & Gynecology
Female	NULL	Outpatient	Obstetrics & Gynecology
Female	NULL	Outpatient	Obstetrics & Gynecology
Female	NULL	Outpatient	Obstetrics & Gynecology
Female	NULL	Outpatient	Obstetrics & Gynecology
Female	NULL	Outpatient	Obstetrics & Gynecology
Female	NULL	Outpatient	Obstetrics & Gynecology
Female	NULL	Outpatient	Obstetrics & Gynecology
Female	NULL	Outpatient	Obstetrics & Gynecology
Female	NULL	Outpatient	Obstetrics & Gynecology
Female	NULL	Outpatient	Obstetrics & Gynecology
Female	NULL	Outpatient	Obstetrics & Gynecology
Female	NULL	Outpatient	Obstetrics & Gynecology
Female	NULL	Outpatient	Obstetrics & Gynecology
Female	NULL	Outpatient	Obstetrics & Gynecology
Female	NULL	Outpatient	Obstetrics & Gynecology
Female	NULL	Outpatient	Obstetrics & Gynecology
Female	NULL	Outpatient	Obstetrics & Gynecology
Female	NULL	Outpatient	Obstetrics & Gynecology
Female	NULL	Outpatient	Obstetrics & Gynecology
Female	NULL	Outpatient	Obstetrics & Gynecology
Female	NULL	Outpatient	Obstetrics & Gynecology
Female	NULL	Outpatient	Obstetrics & Gynecology
Female	NULL	Outpatient	Obstetrics & Gynecology
Female	NULL	Outpatient	Obstetrics & Gynecology
Female	NULL	Outpatient	Obstetrics & Gynecology
Female	NULL	Outpatient	Obstetrics & Gynecology
Female	NULL	Outpatient	Obstetrics & Gynecology
Female	NULL	Outpatient	Obstetrics & Gynecology
Female	NULL	Outpatient	Obstetrics & Gynecology
Female	NULL	Outpatient	Obstetrics & Gynecology
Female	NULL	Outpatient	Obstetrics & Gynecology
Female	NULL	Outpatient	Obstetrics & Gynecology
Female	NULL	Outpatient	Obstetrics & Gynecology
Female	NULL	Outpatient	Obstetrics & Gynecology
Female	NULL	Outpatient	Obstetrics & Gynecology
Female	NULL	Outpatient	Obstetrics & Gynecology
Female	NULL	Outpatient	Obstetrics & Gynecology
Female	NULL	Outpatient	Obstetrics & Gynecology
Female	NULL	Outpatient	Obstetrics & Gynecology
Female	NULL	Outpatient	Obstetrics & Gynecology
Female	NULL	Outpatient	Obstetrics & Gynecology
Female	NULL	Outpatient	Obstetrics & Gynecology
[truncated: 35,530 more rows]

## Sheet: 2013
Sex	Marital status	Inpatient/Inpatient	Department
Male	NULL	Outpatient	Surgery
Female	NULL	Outpatient	Respiratory Diseases
Female	NULL	Outpatient	Respiratory Diseases
Female	NULL	Outpatient	Respiratory Diseases
Male	NULL	Outpatient	Respiratory Diseases
Male	NULL	Outpatient	Respiratory Diseases
Male	NULL	Outpatient	Respiratory Diseases
Male	NULL	Outpatient	Respiratory Diseases
Female	NULL	Outpatient	Respiratory Diseases
Female	NULL	Outpatient	Respiratory Diseases
Female	NULL	Outpatient	Respiratory Diseases
Male	NULL	Outpatient	Respiratory Diseases
Female	NULL	Outpatient	Respiratory Diseases
Female	NULL	Outpatient	Respiratory Diseases
Female	NULL	Outpatient	Respiratory Diseases
Female	NULL	Outpatient	Respiratory Diseases
Female	NULL	Outpatient	Respiratory Diseases
Male	NULL	Outpatient	Respiratory Diseases
Female	NULL	Outpatient	Respiratory Diseases
Male	NULL	Outpatient	Respiratory Diseases
Female	NULL	Outpatient	Respiratory Diseases
Male	NULL	Outpatient	Respiratory Diseases
Male	NULL	Outpatient	Respiratory Diseases
Female	NULL	Outpatient	Respiratory Diseases
Female	NULL	Outpatient	Respiratory Diseases
Female	NULL	Outpatient	Respiratory Diseases
Male	NULL	Outpatient	Respiratory Diseases
Male	NULL	Outpatient	Respiratory Diseases
Male	NULL	Outpatient	Respiratory Diseases
Male	NULL	Outpatient	Respiratory Diseases
Female	NULL	Outpatient	Respiratory Diseases
Female	NULL	Outpatient	Respiratory Diseases
Female	NULL	Outpatient	Respiratory Diseases
Male	NULL	Outpatient	Respiratory Diseases
Female	NULL	Outpatient	Respiratory Diseases
Female	NULL	Outpatient	Respiratory Diseases
Male	NULL	Outpatient	Respiratory Diseases
Male	NULL	Outpatient	Respiratory Diseases
Female	NULL	Outpatient	Respiratory Diseases
Male	NULL	Outpatient	Respiratory Diseases
Female	NULL	Outpatient	Respiratory Diseases
Male	NULL	Outpatient	Respiratory Diseases
Female	NULL	Outpatient	Respiratory Diseases
Female	NULL	Outpatient	Respiratory Diseases
Female	NULL	Outpatient	Respiratory Diseases
Female	NULL	Outpatient	Respiratory Diseases
Female	NULL	Outpatient	Respiratory Diseases
Male	NULL	Outpatient	Respiratory Diseases
Female	NULL	Outpatient	Respiratory Diseases
Female	NULL	Outpatient	Respiratory Diseases
Male	NULL	Outpatient	Respiratory Diseases
Female	NULL	Outpatient	Respiratory Diseases
Female	NULL	Outpatient	Respiratory Diseases
Male	NULL	Outpatient	Respiratory Diseases
Female	NULL	Outpatient	Respiratory Diseases
Male	NULL	Outpatient	Respiratory Diseases
Male	NULL	Outpatient	Respiratory Diseases
Female	NULL	Outpatient	Respiratory Diseases
Male	NULL	Outpatient	Respiratory Diseases
Female	NULL	Outpatient	Respiratory Diseases
Female	NULL	Outpatient	Gastroenterology
Male	NULL	Outpatient	Gastroenterology
Female	NULL	Outpatient	Gastroenterology
Male	NULL	Outpatient	Gastroenterology
Male	NULL	Outpatient	Gastroenterology
Female	NULL	Outpatient	Gastroenterology
Female	NULL	Outpatient	Gastroenterology
Male	NULL	Outpatient	Gastroenterology
Male	NULL	Outpatient	Gastroenterology
Female	NULL	Outpatient	Gastroenterology
Male	NULL	Outpatient	Gastroenterology
Female	NULL	Outpatient	Gastroenterology
Female	NULL	Outpatient	Gastroenterology
Male	NULL	Outpatient	Gastroenterology
Male	NULL	Outpatient	Gastroenterology
Male	NULL	Outpatient	Gastroenterology
Female	NULL	Outpatient	Gastroenterology
Female	NULL	Outpatient	Gastroenterology
Female	NULL	Outpatient	Gastroenterology
Female	NULL	Outpatient	Gastroenterology
Male	NULL	Outpatient	Gastroenterology
Female	NULL	Outpatient	Hematology
Male	NULL	Outpatient	Hematology
Female	NULL	Outpatient	Hematology
Male	NULL	Outpatient	Hematology
Male	NULL	Outpatient	Hematology
Male	NULL	Outpatient	Hematology
Female	NULL	Outpatient	Hematology
Female	NULL	Outpatient	Nephrology
Male	NULL	Outpatient	Nephrology
Male	NULL	Outpatient	Nephrology
Male	NULL	Outpatient	Nephrology
Male	NULL	Outpatient	Nephrology
Male	NULL	Outpatient	Nephrology
Male	NULL	Outpatient	Rheumatism immunity
Male	NULL	Outpatient	Rheumatism immunity
Male	NULL	Outpatient	Rheumatism immunity
Male	NULL	Outpatient	Rheumatism immunity
Male	NULL	Outpatient	Rheumatism immunity
Male	NULL	Outpatient	Rheumatism immunity
Male	NULL	Outpatient	Rheumatism immunity
Female	NULL	Outpatient	Rheumatism immunity
Female	NULL	Outpatient	Rheumatism immunity
Male	NULL	Outpatient	Rheumatism immunity
Male	NULL	Outpatient	Rheumatism immunity
Male	NULL	Outpatient	Endocrine Department
Female	NULL	Outpatient	Endocrine Department
Female	NULL	Outpatient	Endocrine Department
Female	NULL	Outpatient	Cadre Health care
Female	NULL	Outpatient	Cadre Health care
Female	NULL	Outpatient	Cadre Health care
Female	NULL	Outpatient	VIP clinic
Female	NULL	Outpatient	VIP clinic
Female	NULL	Outpatient	VIP clinic
Female	NULL	Outpatient	VIP clinic
Female	NULL	Outpatient	VIP clinic
Female	NULL	Outpatient	VIP clinic
Male	NULL	Outpatient	VIP clinic
Male	NULL	Outpatient	VIP clinic
Female	NULL	Outpatient	VIP clinic
Female	NULL	Outpatient	VIP clinic
Female	NULL	Outpatient	VIP clinic
Female	NULL	Outpatient	VIP clinic
Female	NULL	Outpatient	VIP clinic
Female	NULL	Outpatient	VIP clinic
Female	NULL	Outpatient	VIP clinic
Female	NULL	Outpatient	VIP clinic
Female	NULL	Outpatient	VIP clinic
Female	NULL	Outpatient	VIP clinic
Female	NULL	Outpatient	VIP clinic
Female	NULL	Outpatient	VIP clinic
Female	NULL	Outpatient	VIP clinic
Female	NULL	Outpatient	VIP clinic
Female	NULL	Outpatient	VIP clinic
Female	NULL	Outpatient	VIP clinic
Female	NULL	Outpatient	VIP clinic
Female	NULL	Outpatient	VIP clinic
Female	NULL	Outpatient	VIP clinic
Female	NULL	Outpatient	VIP clinic
Female	NULL	Outpatient	VIP clinic
Male	NULL	Outpatient	VIP clinic
Female	NULL	Outpatient	VIP clinic
Female	NULL	Outpatient	VIP clinic
Female	NULL	Outpatient	VIP clinic
Female	NULL	Outpatient	VIP clinic
Female	NULL	Outpatient	VIP clinic
Female	NULL	Outpatient	VIP clinic
Female	NULL	Outpatient	VIP clinic
Female	NULL	Outpatient	VIP clinic
Female	NULL	Outpatient	VIP clinic
Female	NULL	Outpatient	VIP clinic
Female	NULL	Outpatient	VIP clinic
Female	NULL	Outpatient	VIP clinic
Female	NULL	Outpatient	VIP clinic
Male	NULL	Outpatient	Internal medicine
Female	NULL	Outpatient	Internal medicine
Female	NULL	Outpatient	Internal medicine
Female	NULL	Outpatient	Internal medicine
Male	NULL	Outpatient	Internal medicine
Male	NULL	Outpatient	Internal medicine
Female	NULL	Outpatient	Internal medicine
Female	NULL	Outpatient	Internal medicine
Male	NULL	Outpatient	Internal medicine
Female	NULL	Outpatient	Internal medicine
Male	NULL	Outpatient	Internal medicine
Male	NULL	Outpatient	Internal medicine
Female	NULL	Outpatient	Internal medicine
Male	NULL	Outpatient	Internal medicine
Female	NULL	Outpatient	Internal medicine
Female	NULL	Outpatient	Internal medicine
Female	NULL	Outpatient	Internal medicine
Male	NULL	Outpatient	Internal medicine
Female	NULL	Outpatient	Internal medicine
Female	NULL	Outpatient	Internal medicine
Male	NULL	Outpatient	Internal medicine
Male	NULL	Outpatient	Internal medicine
Female	NULL	Outpatient	Internal medicine
Female	NULL	Outpatient	Internal medicine
Male	NULL	Outpatient	Internal medicine
Female	NULL	Outpatient	Internal medicine
Female	NULL	Outpatient	Internal medicine
Male	NULL	Outpatient	Surgery
Female	NULL	Outpatient	Surgery
Male	NULL	Outpatient	Surgery
Female	NULL	Outpatient	Surgery
Female	NULL	Outpatient	Surgery
Male	NULL	Outpatient	Surgery
Male	NULL	Outpatient	Surgery
Female	NULL	Outpatient	Surgery
Male	NULL	Outpatient	Surgery
Female	NULL	Outpatient	Surgery
Female	NULL	Outpatient	Surgery
Male	NULL	Outpatient	Surgery
Female	NULL	Outpatient	Surgery
Male	NULL	Outpatient	Surgery
Male	NULL	Outpatient	Surgery
Male	NULL	Outpatient	Surgery
Male	NULL	Outpatient	Surgery
Male	NULL	Outpatient	Surgery
Female	NULL	Outpatient	Surgery
Male	NULL	Outpatient	Surgery
Male	NULL	Outpatient	Surgery
Male	NULL	Outpatient	Surgery
Female	NULL	Outpatient	Surgery
Female	NULL	Outpatient	Surgery
Female	NULL	Outpatient	Surgery
Female	NULL	Outpatient	Surgery
Female	NULL	Outpatient	Surgery
Male	NULL	Outpatient	Surgery
Female	NULL	Outpatient	Surgery
Female	NULL	Outpatient	Surgery
Female	NULL	Outpatient	Surgery
Male	NULL	Outpatient	Surgery
Female	NULL	Outpatient	Surgery
Male	NULL	Outpatient	Surgery
Female	NULL	Outpatient	Surgery
Male	NULL	Outpatient	Surgery
Female	NULL	Outpatient	Surgery
Female	NULL	Outpatient	Surgery
Female	NULL	Outpatient	Surgery
Male	NULL	Outpatient	Surgery
Male	NULL	Outpatient	Surgery
Male	NULL	Outpatient	Surgery
Male	NULL	Outpatient	Surgery
Male	NULL	Outpatient	Surgery
Male	NULL	Outpatient	Surgery
Male	NULL	Outpatient	Surgery
Male	NULL	Outpatient	Surgery
Male	NULL	Outpatient	Surgery
Female	NULL	Outpatient	Surgery
Female	NULL	Outpatient	Surgery
Female	NULL	Outpatient	Surgery
Female	NULL	Outpatient	Surgery
Male	NULL	Outpatient	Surgery
Male	NULL	Outpatient	Surgery
Male	NULL	Outpatient	Surgery
Male	NULL	Outpatient	Surgery
Male	NULL	Outpatient	Surgery
Female	NULL	Outpatient	Surgery
Female	NULL	Outpatient	Surgery
Female	NULL	Outpatient	Surgery
Male	NULL	Outpatient	Surgery
Female	NULL	Outpatient	Surgery
Female	NULL	Outpatient	Surgery
Female	NULL	Outpatient	Surgery
Female	NULL	Outpatient	Surgery
Female	NULL	Outpatient	Surgery
Female	NULL	Outpatient	Surgery
Female	NULL	Outpatient	Surgery
Male	NULL	Outpatient	Surgery
Female	NULL	Outpatient	Surgery
Male	NULL	Outpatient	Surgery
Male	NULL	Outpatient	Surgery
Male	NULL	Outpatient	Surgery
Male	NULL	Outpatient	Surgery
Male	NULL	Outpatient	Surgery
Male	NULL	Outpatient	Surgery
Male	NULL	Outpatient	Surgery
Male	NULL	Outpatient	Surgery
Male	NULL	Outpatient	Surgery
Male	NULL	Outpatient	Surgery
Female	NULL	Outpatient	Surgery
Male	NULL	Outpatient	Surgery
Male	NULL	Outpatient	Surgery
Male	NULL	Outpatient	Surgery
Male	NULL	Outpatient	Surgery
Female	NULL	Outpatient	Surgery
Male	NULL	Outpatient	Surgery
Female	NULL	Outpatient	Surgery
Female	NULL	Outpatient	Surgery
Female	NULL	Outpatient	Surgery
Female	NULL	Outpatient	Surgery
Female	NULL	Outpatient	Surgery
Female	NULL	Outpatient	Surgery
Female	NULL	Outpatient	Surgery
Male	NULL	Outpatient	Surgery
Female	NULL	Outpatient	Surgery
Male	NULL	Outpatient	Surgery
Female	NULL	Outpatient	Surgery
Female	NULL	Outpatient	Surgery
Female	NULL	Outpatient	Surgery
Male	NULL	Outpatient	Surgery
Female	NULL	Outpatient	Surgery
Male	NULL	Outpatient	Surgery
Male	NULL	Outpatient	Surgery
Female	NULL	Outpatient	Surgery
Female	NULL	Outpatient	Surgery
Female	NULL	Outpatient	Surgery
Male	NULL	Outpatient	Surgery
Male	NULL	Outpatient	Surgery
Male	NULL	Outpatient	Surgery
Male	NULL	Outpatient	Surgery
Male	NULL	Outpatient	Surgery
Male	NULL	Outpatient	Surgery
Male	NULL	Outpatient	Surgery
Female	NULL	Outpatient	Surgery
Male	NULL	Outpatient	Surgery
Female	NULL	Outpatient	Surgery
Female	NULL	Outpatient	Surgery
Male	NULL	Outpatient	Surgery
Male	NULL	Outpatient	Surgery
Male	NULL	Outpatient	Surgery
Male	NULL	Outpatient	Surgery
Male	NULL	Outpatient	Surgery
Female	NULL	Outpatient	Surgery
Female	NULL	Outpatient	Surgery
Female	NULL	Outpatient	Surgery
Male	NULL	Outpatient	Surgery
Female	NULL	Outpatient	Surgery
Female	NULL	Outpatient	Surgery
Female	NULL	Outpatient	Surgery
Male	NULL	Outpatient	Surgery
Male	NULL	Outpatient	Surgery
Female	NULL	Outpatient	Surgery
Male	NULL	Outpatient	Surgery
Female	NULL	Outpatient	Surgery
Male	NULL	Outpatient	Surgery
Male	NULL	Outpatient	Surgery
Female	NULL	Outpatient	Surgery
Female	NULL	Outpatient	Surgery
Female	NULL	Outpatient	Surgery
Male	NULL	Outpatient	Surgery
Male	NULL	Outpatient	Surgery
Female	NULL	Outpatient	Surgery
Female	NULL	Outpatient	Surgery
Female	NULL	Outpatient	Surgery
Female	NULL	Outpatient	Surgery
Female	NULL	Outpatient	Surgery
Male	NULL	Outpatient	Surgery
Female	NULL	Outpatient	Surgery
Female	NULL	Outpatient	Surgery
Male	NULL	Outpatient	Surgery
Female	NULL	Outpatient	Surgery
Male	NULL	Outpatient	Surgery
Male	NULL	Outpatient	Surgery
Male	NULL	Outpatient	Surgery
Female	NULL	Outpatient	Surgery
Male	NULL	Outpatient	Surgery
Female	NULL	Outpatient	Surgery
Female	NULL	Outpatient	Surgery
Male	NULL	Outpatient	Surgery
Female	NULL	Outpatient	Surgery
Female	NULL	Outpatient	Surgery
Female	NULL	Outpatient	Surgery
Male	NULL	Outpatient	Surgery
Female	NULL	Outpatient	Surgery
Female	NULL	Outpatient	Surgery
Female	NULL	Outpatient	Surgery
Male	NULL	Outpatient	Surgery
Female	NULL	Outpatient	Surgery
Male	NULL	Outpatient	Surgery
Male	NULL	Outpatient	Surgery
Female	NULL	Outpatient	Surgery
Male	NULL	Outpatient	Surgery
Female	NULL	Outpatient	Surgery
Male	NULL	Outpatient	Surgery
Female	NULL	Outpatient	Surgery
Male	NULL	Outpatient	Surgery
Male	NULL	Outpatient	Surgery
Male	NULL	Outpatient	Surgery
Female	NULL	Outpatient	Surgery
Female	NULL	Outpatient	Surgery
Female	NULL	Outpatient	Surgery
Female	NULL	Outpatient	Surgery
Female	NULL	Outpatient	Surgery
Female	NULL	Outpatient	Surgery
Male	NULL	Outpatient	Surgery
Male	NULL	Outpatient	Surgery
Female	NULL	Outpatient	Surgery
Male	NULL	Outpatient	Surgery
Female	NULL	Outpatient	Surgery
Female	NULL	Outpatient	Surgery
Female	NULL	Outpatient	Surgery
Female	NULL	Outpatient	Surgery
Female	NULL	Outpatient	Surgery
Female	NULL	Outpatient	Surgery
Female	NULL	Outpatient	Surgery
Female	NULL	Outpatient	Surgery
Female	NULL	Outpatient	Surgery
Female	NULL	Outpatient	Chest department
Male	NULL	Outpatient	Chest department
Male	NULL	Outpatient	Vascular surgery
Female	NULL	Outpatient	Vascular surgery
Male	NULL	Outpatient	Vascular surgery
Female	NULL	Outpatient	Vascular surgery
Male	NULL	Outpatient	Vascular surgery
Male	NULL	Outpatient	Vascular surgery
Female	NULL	Outpatient	Vascular surgery
Male	NULL	Outpatient	Vascular surgery
Male	NULL	Outpatient	Vascular surgery
Male	NULL	Outpatient	Vascular surgery
Male	NULL	Outpatient	Vascular surgery
Male	NULL	Outpatient	Vascular surgery
Male	NULL	Outpatient	Vascular surgery
Male	NULL	Outpatient	Vascular surgery
Female	NULL	Outpatient	Vascular surgery
Male	NULL	Outpatient	Vascular surgery
Female	NULL	Outpatient	Vascular surgery
Male	NULL	Outpatient	Vascular surgery
Male	NULL	Outpatient	Vascular surgery
Male	NULL	Outpatient	Vascular surgery
Male	NULL	Outpatient	Vascular surgery
Male	NULL	Outpatient	Vascular surgery
Male	NULL	Outpatient	Vascular surgery
Male	NULL	Outpatient	Vascular surgery
Male	NULL	Outpatient	Vascular surgery
Male	NULL	Outpatient	Vascular surgery
Male	NULL	Outpatient	Urologic Surgery
Male	NULL	Outpatient	Urologic Surgery
Male	NULL	Outpatient	Urologic Surgery
Male	NULL	Outpatient	Urologic Surgery
Male	NULL	Outpatient	Urologic Surgery
Male	NULL	Outpatient	Urologic Surgery
Male	NULL	Outpatient	Urologic Surgery
Male	NULL	Outpatient	Urologic Surgery
Male	NULL	Outpatient	Urologic Surgery
Male	NULL	Outpatient	Urologic Surgery
Male	NULL	Outpatient	Urologic Surgery
Male	NULL	Outpatient	Urologic Surgery
Female	NULL	Outpatient	Orthopedics
Female	NULL	Outpatient	Orthopedics
Female	NULL	Outpatient	Neurology
Male	NULL	Outpatient	Neurology
Male	NULL	Outpatient	Neurology
Female	NULL	Outpatient	Neurology
Female	NULL	Outpatient	Neurology
Male	NULL	Outpatient	Neurology
Male	NULL	Outpatient	Neurology
Female	NULL	Outpatient	Neurology
Female	NULL	Outpatient	Neurology
Female	NULL	Outpatient	Neurology
Male	NULL	Outpatient	Neurology
Male	NULL	Outpatient	Neurology
Male	NULL	Outpatient	Neurology
Male	NULL	Outpatient	Neurology
Female	NULL	Outpatient	Neurology
Female	NULL	Outpatient	Neurology
Male	NULL	Outpatient	Neurology
Male	NULL	Outpatient	Neurology
Female	NULL	Outpatient	Neurology
Female	NULL	Outpatient	Neurology
Male	NULL	Outpatient	Neurology
Female	NULL	Outpatient	Neurology
Female	NULL	Outpatient	Neurology
Male	NULL	Outpatient	Neurology
Male	NULL	Outpatient	Neurology
Male	NULL	Outpatient	Neurology
Female	NULL	Outpatient	Neurology
Female	NULL	Outpatient	Neurology
Male	NULL	Outpatient	Neurology
Female	NULL	Outpatient	Neurology
Female	NULL	Outpatient	Neurology
Male	NULL	Outpatient	Neurology
Female	NULL	Outpatient	Neurology
Male	NULL	Outpatient	Neurology
Female	NULL	Outpatient	Neurology
Male	NULL	Outpatient	Neurology
Male	NULL	Outpatient	Neurology
Female	NULL	Outpatient	Neurology
Male	NULL	Outpatient	Neurology
Male	NULL	Outpatient	Neurology
Male	NULL	Outpatient	Neurology
Female	NULL	Outpatient	Neurology
Male	NULL	Outpatient	Neurology
Male	NULL	Outpatient	Neurology
Male	NULL	Outpatient	Neurology
Female	NULL	Outpatient	Neurology
Female	NULL	Outpatient	Neurology
Female	NULL	Outpatient	Neurology
Female	NULL	Outpatient	Neurology
Female	NULL	Outpatient	Neurology
Female	NULL	Outpatient	Neurology
Male	NULL	Outpatient	Neurology
Female	NULL	Outpatient	Neurology
Male	NULL	Outpatient	Neurology
Male	NULL	Outpatient	Neurology
Male	NULL	Outpatient	Neurology
Male	NULL	Outpatient	Neurology
Male	NULL	Outpatient	Neurology
Male	NULL	Outpatient	Neurology
Female	NULL	Outpatient	Neurology
Female	NULL	Outpatient	Neurology
Female	NULL	Outpatient	Neurology
Female	NULL	Outpatient	Neurology
Male	NULL	Outpatient	Neurology
Male	NULL	Outpatient	Neurology
Male	NULL	Outpatient	Neurology
Male	NULL	Outpatient	Neurology
Male	NULL	Outpatient	Neurology
Female	NULL	Outpatient	Neurology
Male	NULL	Outpatient	Neurology
Male	NULL	Outpatient	Neurology
Male	NULL	Outpatient	Neurology
Male	NULL	Outpatient	Neurology
Male	NULL	Outpatient	Neurology
Female	NULL	Outpatient	Neurology
Female	NULL	Outpatient	Neurology
Female	NULL	Outpatient	Neurology
Male	NULL	Outpatient	Neurology
Female	NULL	Outpatient	Neurology
Female	NULL	Outpatient	Neurology
Female	NULL	Outpatient	Neurology
Female	NULL	Outpatient	Neurology
Male	NULL	Outpatient	Neurology
Female	NULL	Outpatient	Neurology
Female	NULL	Outpatient	Neurology
Female	NULL	Outpatient	Neurology
Female	NULL	Outpatient	Neurology
Female	NULL	Outpatient	Neurology
Male	NULL	Outpatient	Neurology
Female	NULL	Outpatient	Neurology
Female	NULL	Outpatient	Neurology
Male	NULL	Outpatient	Neurology
Male	NULL	Outpatient	Neurology
Male	NULL	Outpatient	Neurology
Female	NULL	Outpatient	Neurology
Male	NULL	Outpatient	Neurology
Male	NULL	Outpatient	Neurology
Male	NULL	Outpatient	Neurology
Female	NULL	Outpatient	Neurology
Female	NULL	Outpatient	Neurology
Male	NULL	Outpatient	Neurology
Male	NULL	Outpatient	Neurology
Male	NULL	Outpatient	Neurology
Male	NULL	Outpatient	Neurology
Male	NULL	Outpatient	Neurology
Male	NULL	Outpatient	Neurology
Male	NULL	Outpatient	Neurology
Female	NULL	Outpatient	Neurology
Female	NULL	Outpatient	Neurology
Male	NULL	Outpatient	Neurology
Male	NULL	Outpatient	Neurology
Male	NULL	Outpatient	Neurology
Female	NULL	Outpatient	Neurosurgery
Female	NULL	Outpatient	Neurosurgery
Male	NULL	Outpatient	Neurosurgery
Female	NULL	Outpatient	Hemodialysis room
Male	NULL	Outpatient	Hemodialysis room
Female	NULL	Outpatient	Functional Neurosurgery
Female	NULL	Outpatient	Functional Neurosurgery
Female	NULL	Outpatient	Functional Neurosurgery
Male	NULL	Outpatient	Functional Neurosurgery
Female	NULL	Outpatient	Functional Neurosurgery
Male	NULL	Outpatient	Functional Neurosurgery
Male	NULL	Outpatient	Pain Clinic
Female	NULL	Outpatient	Pain Clinic
Female	NULL	Outpatient	Obstetrics & Gynecology
Female	NULL	Outpatient	Obstetrics & Gynecology
Female	NULL	Outpatient	Obstetrics & Gynecology
Female	NULL	Outpatient	Obstetrics & Gynecology
Female	NULL	Outpatient	Obstetrics & Gynecology
Female	NULL	Outpatient	Obstetrics & Gynecology
Female	NULL	Outpatient	Obstetrics & Gynecology
Female	NULL	Outpatient	Obstetrics & Gynecology
Female	NULL	Outpatient	Obstetrics & Gynecology
Female	NULL	Outpatient	Obstetrics & Gynecology
Female	NULL	Outpatient	Obstetrics & Gynecology
Female	NULL	Outpatient	Obstetrics & Gynecology
Female	NULL	Outpatient	Obstetrics & Gynecology
Female	NULL	Outpatient	Obstetrics & Gynecology
Female	NULL	Outpatient	Obstetrics & Gynecology
Female	NULL	Outpatient	Obstetrics & Gynecology
Female	NULL	Outpatient	Obstetrics & Gynecology
Female	NULL	Outpatient	Obstetrics & Gynecology
Female	NULL	Outpatient	Obstetrics & Gynecology
Female	NULL	Outpatient	Obstetrics & Gynecology
Female	NULL	Outpatient	Obstetrics & Gynecology
Female	NULL	Outpatient	Obstetrics & Gynecology
Female	NULL	Outpatient	Obstetrics & Gynecology
Female	NULL	Outpatient	Obstetrics & Gynecology
Female	NULL	Outpatient	Obstetrics & Gynecology
Female	NULL	Outpatient	Obstetrics & Gynecology
Female	NULL	Outpatient	Obstetrics & Gynecology
Female	NULL	Outpatient	Obstetrics & Gynecology
Female	NULL	Outpatient	Obstetrics & Gynecology
Female	NULL	Outpatient	Obstetrics & Gynecology
Female	NULL	Outpatient	Obstetrics & Gynecology
Female	NULL	Outpatient	Obstetrics & Gynecology
Female	NULL	Outpatient	Obstetrics & Gynecology
Female	NULL	Outpatient	Obstetrics & Gynecology
Female	NULL	Outpatient	Obstetrics & Gynecology
Female	NULL	Outpatient	Obstetrics & Gynecology
Female	NULL	Outpatient	Obstetrics & Gynecology
Female	NULL	Outpatient	Obstetrics & Gynecology
Female	NULL	Outpatient	Obstetrics & Gynecology
Female	NULL	Outpatient	Obstetrics & Gynecology
Female	NULL	Outpatient	Obstetrics & Gynecology
Female	NULL	Outpatient	Obstetrics & Gynecology
Female	NULL	Outpatient	Obstetrics & Gynecology
Female	NULL	Outpatient	Obstetrics & Gynecology
Female	NULL	Outpatient	Obstetrics & Gynecology
Female	NULL	Outpatient	Obstetrics & Gynecology
Female	NULL	Outpatient	Obstetrics & Gynecology
Female	NULL	Outpatient	Obstetrics & Gynecology
Female	NULL	Outpatient	Obstetrics & Gynecology
Female	NULL	Outpatient	Obstetrics & Gynecology
Female	NULL	Outpatient	Obstetrics & Gynecology
Female	NULL	Outpatient	Obstetrics & Gynecology
Female	NULL	Outpatient	Obstetrics & Gynecology
Female	NULL	Outpatient	Obstetrics & Gynecology
Female	NULL	Outpatient	Obstetrics & Gynecology
Female	NULL	Outpatient	Obstetrics & Gynecology
Female	NULL	Outpatient	Obstetrics & Gynecology
Female	NULL	Outpatient	Obstetrics & Gynecology
Female	NULL	Outpatient	Obstetrics & Gynecology
Female	NULL	Outpatient	Obstetrics & Gynecology
Female	NULL	Outpatient	Obstetrics & Gynecology
Female	NULL	Outpatient	Obstetrics & Gynecology
Female	NULL	Outpatient	Obstetrics & Gynecology
Female	NULL	Outpatient	Obstetrics & Gynecology
Female	NULL	Outpatient	Obstetrics & Gynecology
Female	NULL	Outpatient	Obstetrics & Gynecology
Female	NULL	Outpatient	Obstetrics & Gynecology
Female	NULL	Outpatient	Obstetrics & Gynecology
Female	NULL	Outpatient	Obstetrics & Gynecology
Female	NULL	Outpatient	Obstetrics & Gynecology
Female	NULL	Outpatient	Obstetrics & Gynecology
Female	NULL	Outpatient	Obstetrics & Gynecology
Female	NULL	Outpatient	Obstetrics & Gynecology
Female	NULL	Outpatient	Obstetrics & Gynecology
Female	NULL	Outpatient	Obstetrics & Gynecology
Female	NULL	Outpatient	Obstetrics & Gynecology
Female	NULL	Outpatient	Obstetrics & Gynecology
Female	NULL	Outpatient	Obstetrics & Gynecology
Female	NULL	Outpatient	Obstetrics & Gynecology
Female	NULL	Outpatient	Obstetrics & Gynecology
Female	NULL	Outpatient	Obstetrics & Gynecology
Female	NULL	Outpatient	Obstetrics & Gynecology
Female	NULL	Outpatient	Obstetrics & Gynecology
Female	NULL	Outpatient	Obstetrics & Gynecology
Female	NULL	Outpatient	Obstetrics & Gynecology
Female	NULL	Outpatient	Obstetrics & Gynecology
Female	NULL	Outpatient	Obstetrics & Gynecology
Female	NULL	Outpatient	Obstetrics & Gynecology
Female	NULL	Outpatient	Obstetrics & Gynecology
Female	NULL	Outpatient	Obstetrics & Gynecology
Female	NULL	Outpatient	Obstetrics & Gynecology
Female	NULL	Outpatient	Obstetrics & Gynecology
Female	NULL	Outpatient	Obstetrics & Gynecology
Female	NULL	Outpatient	Obstetrics & Gynecology
Female	NULL	Outpatient	Obstetrics & Gynecology
Female	NULL	Outpatient	Obstetrics & Gynecology
Female	NULL	Outpatient	Obstetrics & Gynecology
Female	NULL	Outpatient	Obstetrics & Gynecology
Female	NULL	Outpatient	Obstetrics & Gynecology
Female	NULL	Outpatient	Obstetrics & Gynecology
Female	NULL	Outpatient	Obstetrics & Gynecology
Female	NULL	Outpatient	Obstetrics & Gynecology
Female	NULL	Outpatient	Obstetrics & Gynecology
Female	NULL	Outpatient	Obstetrics & Gynecology
Female	NULL	Outpatient	Obstetrics & Gynecology
Female	NULL	Outpatient	Obstetrics & Gynecology
Female	NULL	Outpatient	Obstetrics & Gynecology
Female	NULL	Outpatient	Obstetrics & Gynecology
Female	NULL	Outpatient	Obstetrics & Gynecology
Female	NULL	Outpatient	Obstetrics & Gynecology
Female	NULL	Outpatient	Obstetrics & Gynecology
Female	NULL	Outpatient	Obstetrics & Gynecology
Female	NULL	Outpatient	Obstetrics & Gynecology
Female	NULL	Outpatient	Obstetrics & Gynecology
Female	NULL	Outpatient	Obstetrics & Gynecology
Female	NULL	Outpatient	Obstetrics & Gynecology
Female	NULL	Outpatient	Obstetrics & Gynecology
Female	NULL	Outpatient	Obstetrics & Gynecology
Female	NULL	Outpatient	Obstetrics & Gynecology
Female	NULL	Outpatient	Obstetrics & Gynecology
Female	NULL	Outpatient	Obstetrics & Gynecology
Female	NULL	Outpatient	Obstetrics & Gynecology
Female	NULL	Outpatient	Obstetrics & Gynecology
Female	NULL	Outpatient	Obstetrics & Gynecology
Female	NULL	Outpatient	Obstetrics & Gynecology
Female	NULL	Outpatient	Obstetrics & Gynecology
Female	NULL	Outpatient	Obstetrics & Gynecology
Female	NULL	Outpatient	Obstetrics & Gynecology
Female	NULL	Outpatient	Obstetrics & Gynecology
Female	NULL	Outpatient	Obstetrics & Gynecology
Female	NULL	Outpatient	Obstetrics & Gynecology
Female	NULL	Outpatient	Obstetrics & Gynecology
Female	NULL	Outpatient	Obstetrics & Gynecology
Female	NULL	Outpatient	Obstetrics & Gynecology
Female	NULL	Outpatient	Obstetrics & Gynecology
Female	NULL	Outpatient	Obstetrics & Gynecology
Female	NULL	Outpatient	Obstetrics & Gynecology
Female	NULL	Outpatient	Obstetrics & Gynecology
Female	NULL	Outpatient	Obstetrics & Gynecology
Female	NULL	Outpatient	Obstetrics & Gynecology
Female	NULL	Outpatient	Obstetrics & Gynecology
Female	NULL	Outpatient	Obstetrics & Gynecology
Female	NULL	Outpatient	Obstetrics & Gynecology
Female	NULL	Outpatient	Obstetrics & Gynecology
Female	NULL	Outpatient	Obstetrics & Gynecology
Female	NULL	Outpatient	Obstetrics & Gynecology
Female	NULL	Outpatient	Obstetrics & Gynecology
Female	NULL	Outpatient	Obstetrics & Gynecology
Female	NULL	Outpatient	Obstetrics & Gynecology
Female	NULL	Outpatient	Obstetrics & Gynecology
Female	NULL	Outpatient	Obstetrics & Gynecology
Female	NULL	Outpatient	Obstetrics & Gynecology
Female	NULL	Outpatient	Obstetrics & Gynecology
Female	NULL	Outpatient	Obstetrics & Gynecology
Female	NULL	Outpatient	Obstetrics & Gynecology
Female	NULL	Outpatient	Obstetrics & Gynecology
Female	NULL	Outpatient	Obstetrics & Gynecology
Female	NULL	Outpatient	Obstetrics & Gynecology
Female	NULL	Outpatient	Obstetrics & Gynecology
Female	NULL	Outpatient	Obstetrics & Gynecology
Female	NULL	Outpatient	Obstetrics & Gynecology
Female	NULL	Outpatient	Obstetrics & Gynecology
Female	NULL	Outpatient	Obstetrics & Gynecology
Female	NULL	Outpatient	Obstetrics & Gynecology
Female	NULL	Outpatient	Obstetrics & Gynecology
Female	NULL	Outpatient	Obstetrics & Gynecology
Female	NULL	Outpatient	Obstetrics & Gynecology
Female	NULL	Outpatient	Obstetrics & Gynecology
Female	NULL	Outpatient	Obstetrics & Gynecology
Female	NULL	Outpatient	Obstetrics & Gynecology
Female	NULL	Outpatient	Obstetrics & Gynecology
Female	NULL	Outpatient	Obstetrics & Gynecology
Female	NULL	Outpatient	Obstetrics & Gynecology
Female	NULL	Outpatient	Obstetrics & Gynecology
Female	NULL	Outpatient	Obstetrics & Gynecology
Female	NULL	Outpatient	Obstetrics & Gynecology
Female	NULL	Outpatient	Obstetrics & Gynecology
Female	NULL	Outpatient	Obstetrics & Gynecology
Female	NULL	Outpatient	Obstetrics & Gynecology
Female	NULL	Outpatient	Obstetrics & Gynecology
Female	NULL	Outpatient	Obstetrics & Gynecology
Female	NULL	Outpatient	Obstetrics & Gynecology
Female	NULL	Outpatient	Obstetrics & Gynecology
Female	NULL	Outpatient	Obstetrics & Gynecology
Female	NULL	Outpatient	Obstetrics & Gynecology
Female	NULL	Outpatient	Obstetrics & Gynecology
Female	NULL	Outpatient	Obstetrics & Gynecology
Female	NULL	Outpatient	Obstetrics & Gynecology
Female	NULL	Outpatient	Obstetrics & Gynecology
Female	NULL	Outpatient	Obstetrics & Gynecology
Female	NULL	Outpatient	Obstetrics & Gynecology
Female	NULL	Outpatient	Obstetrics & Gynecology
Female	NULL	Outpatient	Obstetrics & Gynecology
Female	NULL	Outpatient	Obstetrics & Gynecology
Female	NULL	Outpatient	Obstetrics & Gynecology
Female	NULL	Outpatient	Obstetrics & Gynecology
Female	NULL	Outpatient	Obstetrics & Gynecology
Female	NULL	Outpatient	Obstetrics & Gynecology
Female	NULL	Outpatient	Obstetrics & Gynecology
Female	NULL	Outpatient	Obstetrics & Gynecology
Female	NULL	Outpatient	Obstetrics & Gynecology
Female	NULL	Outpatient	Obstetrics & Gynecology
Female	NULL	Outpatient	Obstetrics & Gynecology
Female	NULL	Outpatient	Obstetrics & Gynecology
Female	NULL	Outpatient	Obstetrics & Gynecology
Female	NULL	Outpatient	Obstetrics & Gynecology
Female	NULL	Outpatient	Obstetrics & Gynecology
Female	NULL	Outpatient	Obstetrics & Gynecology
Female	NULL	Outpatient	Obstetrics & Gynecology
Female	NULL	Outpatient	Obstetrics & Gynecology
Female	NULL	Outpatient	Obstetrics & Gynecology
Female	NULL	Outpatient	Obstetrics & Gynecology
Female	NULL	Outpatient	Obstetrics & Gynecology
Female	NULL	Outpatient	Obstetrics & Gynecology
Female	NULL	Outpatient	Obstetrics & Gynecology
Female	NULL	Outpatient	Obstetrics & Gynecology
Female	NULL	Outpatient	Obstetrics & Gynecology
Female	NULL	Outpatient	Obstetrics & Gynecology
Female	NULL	Outpatient	Obstetrics & Gynecology
Female	NULL	Outpatient	Obstetrics & Gynecology
Female	NULL	Outpatient	Obstetrics & Gynecology
Female	NULL	Outpatient	Obstetrics & Gynecology
Female	NULL	Outpatient	Obstetrics & Gynecology
Female	NULL	Outpatient	Obstetrics & Gynecology
Female	NULL	Outpatient	Obstetrics & Gynecology
Female	NULL	Outpatient	Obstetrics & Gynecology
Female	NULL	Outpatient	Obstetrics & Gynecology
Female	NULL	Outpatient	Obstetrics & Gynecology
Female	NULL	Outpatient	Obstetrics & Gynecology
Female	NULL	Outpatient	Obstetrics & Gynecology
Female	NULL	Outpatient	Obstetrics & Gynecology
Female	NULL	Outpatient	Obstetrics & Gynecology
Female	NULL	Outpatient	Obstetrics & Gynecology
Female	NULL	Outpatient	Obstetrics & Gynecology
Female	NULL	Outpatient	Obstetrics & Gynecology
Female	NULL	Outpatient	Obstetrics & Gynecology
Female	NULL	Outpatient	Obstetrics & Gynecology
Female	NULL	Outpatient	Obstetrics & Gynecology
Female	NULL	Outpatient	Obstetrics & Gynecology
Female	NULL	Outpatient	Obstetrics & Gynecology
Female	NULL	Outpatient	Obstetrics & Gynecology
Female	NULL	Outpatient	Obstetrics & Gynecology
Female	NULL	Outpatient	Obstetrics & Gynecology
Female	NULL	Outpatient	Obstetrics & Gynecology
Female	NULL	Outpatient	Obstetrics & Gynecology
Female	NULL	Outpatient	Obstetrics & Gynecology
Female	NULL	Outpatient	Obstetrics & Gynecology
Female	NULL	Outpatient	Obstetrics & Gynecology
Female	NULL	Outpatient	Obstetrics & Gynecology
Female	NULL	Outpatient	Obstetrics & Gynecology
Female	NULL	Outpatient	Obstetrics & Gynecology
Female	NULL	Outpatient	Obstetrics & Gynecology
Female	NULL	Outpatient	Obstetrics & Gynecology
Female	NULL	Outpatient	Obstetrics & Gynecology
Female	NULL	Outpatient	Obstetrics & Gynecology
Female	NULL	Outpatient	Obstetrics & Gynecology
Female	NULL	Outpatient	Obstetrics & Gynecology
Female	NULL	Outpatient	Obstetrics & Gynecology
Female	NULL	Outpatient	Obstetrics & Gynecology
Female	NULL	Outpatient	Obstetrics & Gynecology
Female	NULL	Outpatient	Obstetrics & Gynecology
Female	NULL	Outpatient	Obstetrics & Gynecology
Female	NULL	Outpatient	Obstetrics & Gynecology
Female	NULL	Outpatient	Obstetrics & Gynecology
Female	NULL	Outpatient	Obstetrics & Gynecology
Female	NULL	Outpatient	Obstetrics & Gynecology
Female	NULL	Outpatient	Obstetrics & Gynecology
Female	NULL	Outpatient	Obstetrics & Gynecology
Female	NULL	Outpatient	Obstetrics & Gynecology
Female	NULL	Outpatient	Obstetrics & Gynecology
Female	NULL	Outpatient	Obstetrics & Gynecology
Female	NULL	Outpatient	Obstetrics & Gynecology
Female	NULL	Outpatient	Obstetrics & Gynecology
Female	NULL	Outpatient	Obstetrics & Gynecology
Female	NULL	Outpatient	Obstetrics & Gynecology
Female	NULL	Outpatient	Obstetrics & Gynecology
Female	NULL	Outpatient	Obstetrics & Gynecology
Female	NULL	Outpatient	Obstetrics & Gynecology
Female	NULL	Outpatient	Obstetrics & Gynecology
Female	NULL	Outpatient	Obstetrics & Gynecology
Female	NULL	Outpatient	Obstetrics & Gynecology
Female	NULL	Outpatient	Obstetrics & Gynecology
Female	NULL	Outpatient	Obstetrics & Gynecology
Female	NULL	Outpatient	Obstetrics & Gynecology
Female	NULL	Outpatient	Obstetrics & Gynecology
Female	NULL	Outpatient	Obstetrics & Gynecology
Female	NULL	Outpatient	Obstetrics & Gynecology
Female	NULL	Outpatient	Obstetrics & Gynecology
Female	NULL	Outpatient	Obstetrics & Gynecology
Female	NULL	Outpatient	Obstetrics & Gynecology
Female	NULL	Outpatient	Obstetrics & Gynecology
Female	NULL	Outpatient	Obstetrics & Gynecology
Female	NULL	Outpatient	Obstetrics & Gynecology
Female	NULL	Outpatient	Obstetrics & Gynecology
Female	NULL	Outpatient	Obstetrics & Gynecology
Female	NULL	Outpatient	Obstetrics & Gynecology
Female	NULL	Outpatient	Obstetrics & Gynecology
Female	NULL	Outpatient	Obstetrics & Gynecology
Female	NULL	Outpatient	Obstetrics & Gynecology
Female	NULL	Outpatient	Obstetrics & Gynecology
Female	NULL	Outpatient	Obstetrics & Gynecology
Female	NULL	Outpatient	Obstetrics & Gynecology
Female	NULL	Outpatient	Obstetrics & Gynecology
Female	NULL	Outpatient	Obstetrics & Gynecology
Female	NULL	Outpatient	Obstetrics & Gynecology
Female	NULL	Outpatient	Obstetrics & Gynecology
Female	NULL	Outpatient	Obstetrics & Gynecology
Female	NULL	Outpatient	Obstetrics & Gynecology
Female	NULL	Outpatient	Obstetrics & Gynecology
Female	NULL	Outpatient	Obstetrics & Gynecology
Female	NULL	Outpatient	Obstetrics & Gynecology
Female	NULL	Outpatient	Obstetrics & Gynecology
Female	NULL	Outpatient	Obstetrics & Gynecology
Female	NULL	Outpatient	Obstetrics & Gynecology
Female	NULL	Outpatient	Obstetrics & Gynecology
Female	NULL	Outpatient	Obstetrics & Gynecology
Female	NULL	Outpatient	Obstetrics & Gynecology
Female	NULL	Outpatient	Obstetrics & Gynecology
Female	NULL	Outpatient	Obstetrics & Gynecology
Female	NULL	Outpatient	Obstetrics & Gynecology
Female	NULL	Outpatient	Obstetrics & Gynecology
Female	NULL	Outpatient	Obstetrics & Gynecology
Female	NULL	Outpatient	Obstetrics & Gynecology
Female	NULL	Outpatient	Obstetrics & Gynecology
Female	NULL	Outpatient	Obstetrics & Gynecology
Female	NULL	Outpatient	Obstetrics & Gynecology
Female	NULL	Outpatient	Obstetrics & Gynecology
Female	NULL	Outpatient	Obstetrics & Gynecology
Female	NULL	Outpatient	Obstetrics & Gynecology
Female	NULL	Outpatient	Obstetrics & Gynecology
Female	NULL	Outpatient	Obstetrics & Gynecology
Female	NULL	Outpatient	Obstetrics & Gynecology
Female	NULL	Outpatient	Obstetrics & Gynecology
Female	NULL	Outpatient	Obstetrics & Gynecology
Female	NULL	Outpatient	Obstetrics & Gynecology
Female	NULL	Outpatient	Obstetrics & Gynecology
Female	NULL	Outpatient	Obstetrics & Gynecology
Female	NULL	Outpatient	Obstetrics & Gynecology
Female	NULL	Outpatient	Obstetrics & Gynecology
Female	NULL	Outpatient	Obstetrics & Gynecology
Female	NULL	Outpatient	Obstetrics & Gynecology
Female	NULL	Outpatient	Obstetrics & Gynecology
Female	NULL	Outpatient	Obstetrics & Gynecology
Female	NULL	Outpatient	Obstetrics & Gynecology
Female	NULL	Outpatient	Obstetrics & Gynecology
Female	NULL	Outpatient	Obstetrics & Gynecology
Female	NULL	Outpatient	Obstetrics & Gynecology
Female	NULL	Outpatient	Obstetrics & Gynecology
Female	NULL	Outpatient	Obstetrics & Gynecology
Female	NULL	Outpatient	Obstetrics & Gynecology
Female	NULL	Outpatient	Obstetrics & Gynecology
Female	NULL	Outpatient	Obstetrics & Gynecology
Female	NULL	Outpatient	Obstetrics & Gynecology
Female	NULL	Outpatient	Obstetrics & Gynecology
Female	NULL	Outpatient	Obstetrics & Gynecology
Female	NULL	Outpatient	Obstetrics & Gynecology
Female	NULL	Outpatient	Obstetrics & Gynecology
Female	NULL	Outpatient	Obstetrics & Gynecology
Female	NULL	Outpatient	Obstetrics & Gynecology
Female	NULL	Outpatient	Obstetrics & Gynecology
Female	NULL	Outpatient	Obstetrics & Gynecology
Female	NULL	Outpatient	Obstetrics & Gynecology
Female	NULL	Outpatient	Obstetrics & Gynecology
Female	NULL	Outpatient	Obstetrics & Gynecology
Female	NULL	Outpatient	Obstetrics & Gynecology
Female	NULL	Outpatient	Obstetrics & Gynecology
Female	NULL	Outpatient	Obstetrics & Gynecology
Female	NULL	Outpatient	Obstetrics & Gynecology
Female	NULL	Outpatient	Obstetrics & Gynecology
Female	NULL	Outpatient	Obstetrics & Gynecology
Female	NULL	Outpatient	Obstetrics & Gynecology
Female	NULL	Outpatient	Obstetrics & Gynecology
Female	NULL	Outpatient	Obstetrics & Gynecology
Female	NULL	Outpatient	Obstetrics & Gynecology
Female	NULL	Outpatient	Obstetrics & Gynecology
Female	NULL	Outpatient	Obstetrics & Gynecology
Female	NULL	Outpatient	Obstetrics & Gynecology
Female	NULL	Outpatient	Obstetrics & Gynecology
Female	NULL	Outpatient	Obstetrics & Gynecology
Female	NULL	Outpatient	Obstetrics & Gynecology
Female	NULL	Outpatient	Obstetrics & Gynecology
Female	NULL	Outpatient	Obstetrics & Gynecology
Female	NULL	Outpatient	Obstetrics & Gynecology
Female	NULL	Outpatient	Obstetrics & Gynecology
Female	NULL	Outpatient	Obstetrics & Gynecology
Female	NULL	Outpatient	Obstetrics & Gynecology
Female	NULL	Outpatient	Obstetrics & Gynecology
Female	NULL	Outpatient	Obstetrics & Gynecology
Female	NULL	Outpatient	Obstetrics & Gynecology
Female	NULL	Outpatient	Obstetrics & Gynecology
Female	NULL	Outpatient	Obstetrics & Gynecology
Female	NULL	Outpatient	Obstetrics & Gynecology
Female	NULL	Outpatient	Obstetrics & Gynecology
Female	NULL	Outpatient	Obstetrics & Gynecology
Female	NULL	Outpatient	Obstetrics & Gynecology
Female	NULL	Outpatient	Obstetrics & Gynecology
Female	NULL	Outpatient	Obstetrics & Gynecology
Female	NULL	Outpatient	Obstetrics & Gynecology
Female	NULL	Outpatient	Obstetrics & Gynecology
Female	NULL	Outpatient	Obstetrics & Gynecology
Female	NULL	Outpatient	Obstetrics & Gynecology
Female	NULL	Outpatient	Obstetrics & Gynecology
Female	NULL	Outpatient	Obstetrics & Gynecology
Female	NULL	Outpatient	Obstetrics & Gynecology
Female	NULL	Outpatient	Obstetrics & Gynecology
Female	NULL	Outpatient	Obstetrics & Gynecology
Female	NULL	Outpatient	Obstetrics & Gynecology
Female	NULL	Outpatient	Obstetrics & Gynecology
Female	NULL	Outpatient	Obstetrics & Gynecology
Female	NULL	Outpatient	Obstetrics & Gynecology
Female	NULL	Outpatient	Obstetrics & Gynecology
Female	NULL	Outpatient	Obstetrics & Gynecology
Female	NULL	Outpatient	Obstetrics & Gynecology
Female	NULL	Outpatient	Obstetrics & Gynecology
Female	NULL	Outpatient	Obstetrics & Gynecology
Female	NULL	Outpatient	Obstetrics & Gynecology
Female	NULL	Outpatient	Obstetrics & Gynecology
Female	NULL	Outpatient	Obstetrics & Gynecology
Female	NULL	Outpatient	Obstetrics & Gynecology
Female	NULL	Outpatient	Obstetrics & Gynecology
Female	NULL	Outpatient	Obstetrics & Gynecology
Female	NULL	Outpatient	Obstetrics & Gynecology
Female	NULL	Outpatient	Obstetrics & Gynecology
Female	NULL	Outpatient	Obstetrics & Gynecology
Female	NULL	Outpatient	Obstetrics & Gynecology
Female	NULL	Outpatient	Obstetrics & Gynecology
Female	NULL	Outpatient	Obstetrics & Gynecology
Female	NULL	Outpatient	Obstetrics & Gynecology
Female	NULL	Outpatient	Obstetrics & Gynecology
Female	NULL	Outpatient	Obstetrics & Gynecology
Female	NULL	Outpatient	Obstetrics & Gynecology
Female	NULL	Outpatient	Obstetrics & Gynecology
Female	NULL	Outpatient	Obstetrics & Gynecology
Female	NULL	Outpatient	Obstetrics & Gynecology
Female	NULL	Outpatient	Obstetrics & Gynecology
Female	NULL	Outpatient	Obstetrics & Gynecology
Female	NULL	Outpatient	Obstetrics & Gynecology
Female	NULL	Outpatient	Obstetrics & Gynecology
Female	NULL	Outpatient	Obstetrics & Gynecology
Female	NULL	Outpatient	Obstetrics & Gynecology
Female	NULL	Outpatient	Obstetrics & Gynecology
Female	NULL	Outpatient	Obstetrics & Gynecology
Female	NULL	Outpatient	Obstetrics & Gynecology
Female	NULL	Outpatient	Obstetrics & Gynecology
Female	NULL	Outpatient	Obstetrics & Gynecology
Female	NULL	Outpatient	Obstetrics & Gynecology
Female	NULL	Outpatient	Obstetrics & Gynecology
Female	NULL	Outpatient	Obstetrics & Gynecology
Female	NULL	Outpatient	Obstetrics & Gynecology
Female	NULL	Outpatient	Obstetrics & Gynecology
Female	NULL	Outpatient	Obstetrics & Gynecology
Female	NULL	Outpatient	Obstetrics & Gynecology
Female	NULL	Outpatient	Obstetrics & Gynecology
Female	NULL	Outpatient	Obstetrics & Gynecology
Female	NULL	Outpatient	Obstetrics & Gynecology
Female	NULL	Outpatient	Obstetrics & Gynecology
Female	NULL	Outpatient	Obstetrics & Gynecology
Female	NULL	Outpatient	Obstetrics & Gynecology
Female	NULL	Outpatient	Obstetrics & Gynecology
Female	NULL	Outpatient	Obstetrics & Gynecology
Female	NULL	Outpatient	Obstetrics & Gynecology
Female	NULL	Outpatient	Obstetrics & Gynecology
Female	NULL	Outpatient	Obstetrics & Gynecology
Female	NULL	Outpatient	Obstetrics & Gynecology
Female	NULL	Outpatient	Obstetrics & Gynecology
Female	NULL	Outpatient	Obstetrics & Gynecology
Female	NULL	Outpatient	Obstetrics & Gynecology
Female	NULL	Outpatient	Obstetrics & Gynecology
Female	NULL	Outpatient	Obstetrics & Gynecology
Female	NULL	Outpatient	Obstetrics & Gynecology
Female	NULL	Outpatient	Obstetrics & Gynecology
Female	NULL	Outpatient	Obstetrics & Gynecology
Female	NULL	Outpatient	Obstetrics & Gynecology
Female	NULL	Outpatient	Obstetrics & Gynecology
Female	NULL	Outpatient	Obstetrics & Gynecology
Female	NULL	Outpatient	Obstetrics & Gynecology
Female	NULL	Outpatient	Obstetrics & Gynecology
Female	NULL	Outpatient	Obstetrics & Gynecology
Female	NULL	Outpatient	Obstetrics & Gynecology
Female	NULL	Outpatient	Obstetrics & Gynecology
Female	NULL	Outpatient	Obstetrics & Gynecology
Female	NULL	Outpatient	Obstetrics & Gynecology
Female	NULL	Outpatient	Obstetrics & Gynecology
Female	NULL	Outpatient	Obstetrics & Gynecology
Female	NULL	Outpatient	Obstetrics & Gynecology
Female	NULL	Outpatient	Obstetrics & Gynecology
Female	NULL	Outpatient	Obstetrics & Gynecology
Female	NULL	Outpatient	Obstetrics & Gynecology
Female	NULL	Outpatient	Obstetrics & Gynecology
Female	NULL	Outpatient	Obstetrics & Gynecology
Female	NULL	Outpatient	Obstetrics & Gynecology
Female	NULL	Outpatient	Obstetrics & Gynecology
Female	NULL	Outpatient	Obstetrics & Gynecology
Female	NULL	Outpatient	Obstetrics & Gynecology
Female	NULL	Outpatient	Obstetrics & Gynecology
Female	NULL	Outpatient	Obstetrics & Gynecology
Female	NULL	Outpatient	Obstetrics & Gynecology
Female	NULL	Outpatient	Obstetrics & Gynecology
Female	NULL	Outpatient	Obstetrics & Gynecology
Female	NULL	Outpatient	Obstetrics & Gynecology
Female	NULL	Outpatient	Obstetrics & Gynecology
Female	NULL	Outpatient	Obstetrics & Gynecology
Female	NULL	Outpatient	Obstetrics & Gynecology
Female	NULL	Outpatient	Obstetrics & Gynecology
Female	NULL	Outpatient	Obstetrics & Gynecology
Female	NULL	Outpatient	Obstetrics & Gynecology
Female	NULL	Outpatient	Obstetrics & Gynecology
Female	NULL	Outpatient	Obstetrics & Gynecology
Female	NULL	Outpatient	Obstetrics & Gynecology
Female	NULL	Outpatient	Obstetrics & Gynecology
Female	NULL	Outpatient	Obstetrics & Gynecology
Female	NULL	Outpatient	Obstetrics & Gynecology
Female	NULL	Outpatient	Obstetrics & Gynecology
Female	NULL	Outpatient	Obstetrics & Gynecology
Female	NULL	Outpatient	Obstetrics & Gynecology
Female	NULL	Outpatient	Obstetrics & Gynecology
Female	NULL	Outpatient	Obstetrics & Gynecology
Female	NULL	Outpatient	Obstetrics & Gynecology
Female	NULL	Outpatient	Obstetrics & Gynecology
Female	NULL	Outpatient	Obstetrics & Gynecology
Female	NULL	Outpatient	Obstetrics & Gynecology
Female	NULL	Outpatient	Obstetrics & Gynecology
Female	NULL	Outpatient	Obstetrics & Gynecology
Female	NULL	Outpatient	Obstetrics & Gynecology
Female	NULL	Outpatient	Obstetrics & Gynecology
Female	NULL	Outpatient	Obstetrics & Gynecology
Female	NULL	Outpatient	Obstetrics & Gynecology
Female	NULL	Outpatient	Obstetrics & Gynecology
Female	NULL	Outpatient	Obstetrics & Gynecology
Female	NULL	Outpatient	Obstetrics & Gynecology
Female	NULL	Outpatient	Obstetrics & Gynecology
Female	NULL	Outpatient	Obstetrics & Gynecology
Female	NULL	Outpatient	Obstetrics & Gynecology
Female	NULL	Outpatient	Obstetrics & Gynecology
Female	NULL	Outpatient	Obstetrics & Gynecology
Female	NULL	Outpatient	Obstetrics & Gynecology
Female	NULL	Outpatient	Obstetrics & Gynecology
Female	NULL	Outpatient	Obstetrics & Gynecology
Female	NULL	Outpatient	Obstetrics & Gynecology
Female	NULL	Outpatient	Obstetrics & Gynecology
Female	NULL	Outpatient	Obstetrics & Gynecology
Female	NULL	Outpatient	Obstetrics & Gynecology
Female	NULL	Outpatient	Obstetrics & Gynecology
Female	NULL	Outpatient	Obstetrics & Gynecology
Female	NULL	Outpatient	Obstetrics & Gynecology
Female	NULL	Outpatient	Obstetrics & Gynecology
Female	NULL	Outpatient	Obstetrics & Gynecology
Female	NULL	Outpatient	Obstetrics & Gynecology
Female	NULL	Outpatient	Obstetrics & Gynecology
Female	NULL	Outpatient	Obstetrics & Gynecology
Female	NULL	Outpatient	Obstetrics & Gynecology
Female	NULL	Outpatient	Obstetrics & Gynecology
Female	NULL	Outpatient	Obstetrics & Gynecology
Female	NULL	Outpatient	Obstetrics & Gynecology
Female	NULL	Outpatient	Obstetrics & Gynecology
Female	NULL	Outpatient	Obstetrics & Gynecology
Female	NULL	Outpatient	Obstetrics & Gynecology
Female	NULL	Outpatient	Obstetrics & Gynecology
Female	NULL	Outpatient	Obstetrics & Gynecology
Female	NULL	Outpatient	Obstetrics & Gynecology
Female	NULL	Outpatient	Obstetrics & Gynecology
Female	NULL	Outpatient	Obstetrics & Gynecology
Female	NULL	Outpatient	Obstetrics & Gynecology
Female	NULL	Outpatient	Obstetrics & Gynecology
Female	NULL	Outpatient	Obstetrics & Gynecology
Female	NULL	Outpatient	Obstetrics & Gynecology
Female	NULL	Outpatient	Obstetrics & Gynecology
Female	NULL	Outpatient	Obstetrics & Gynecology
Female	NULL	Outpatient	Obstetrics & Gynecology
Female	NULL	Outpatient	Obstetrics & Gynecology
Female	NULL	Outpatient	Obstetrics & Gynecology
Female	NULL	Outpatient	Obstetrics & Gynecology
Female	NULL	Outpatient	Obstetrics & Gynecology
Female	NULL	Outpatient	Obstetrics & Gynecology
Female	NULL	Outpatient	Obstetrics & Gynecology
Female	NULL	Outpatient	Obstetrics & Gynecology
Female	NULL	Outpatient	Obstetrics & Gynecology
Female	NULL	Outpatient	Obstetrics & Gynecology
Female	NULL	Outpatient	Obstetrics & Gynecology
Female	NULL	Outpatient	Obstetrics & Gynecology
Female	NULL	Outpatient	Obstetrics & Gynecology
Female	NULL	Outpatient	Obstetrics & Gynecology
Female	NULL	Outpatient	Obstetrics & Gynecology
Female	NULL	Outpatient	Obstetrics & Gynecology
Female	NULL	Outpatient	Obstetrics & Gynecology
Female	NULL	Outpatient	Obstetrics & Gynecology
Female	NULL	Outpatient	Obstetrics & Gynecology
Female	NULL	Outpatient	Obstetrics & Gynecology
Female	NULL	Outpatient	Obstetrics & Gynecology
Female	NULL	Outpatient	Obstetrics & Gynecology
Female	NULL	Outpatient	Obstetrics & Gynecology
Female	NULL	Outpatient	Obstetrics & Gynecology
Female	NULL	Outpatient	Obstetrics & Gynecology
Female	NULL	Outpatient	Obstetrics & Gynecology
Female	NULL	Outpatient	Obstetrics & Gynecology
Female	NULL	Outpatient	Obstetrics & Gynecology
Female	NULL	Outpatient	Obstetrics & Gynecology
Female	NULL	Outpatient	Obstetrics & Gynecology
Female	NULL	Outpatient	Obstetrics & Gynecology
Female	NULL	Outpatient	Obstetrics & Gynecology
Female	NULL	Outpatient	Obstetrics & Gynecology
Female	NULL	Outpatient	Obstetrics & Gynecology
Female	NULL	Outpatient	Obstetrics & Gynecology
Female	NULL	Outpatient	Obstetrics & Gynecology
Female	NULL	Outpatient	Obstetrics & Gynecology
Female	NULL	Outpatient	Obstetrics & Gynecology
Female	NULL	Outpatient	Obstetrics & Gynecology
Female	NULL	Outpatient	Obstetrics & Gynecology
Female	NULL	Outpatient	Obstetrics & Gynecology
Female	NULL	Outpatient	Obstetrics & Gynecology
Female	NULL	Outpatient	Obstetrics & Gynecology
Female	NULL	Outpatient	Obstetrics & Gynecology
Female	NULL	Outpatient	Obstetrics & Gynecology
Female	NULL	Outpatient	Obstetrics & Gynecology
Female	NULL	Outpatient	Obstetrics & Gynecology
Female	NULL	Outpatient	Obstetrics & Gynecology
Female	NULL	Outpatient	Obstetrics & Gynecology
Female	NULL	Outpatient	Obstetrics & Gynecology
Female	NULL	Outpatient	Obstetrics & Gynecology
Female	NULL	Outpatient	Obstetrics & Gynecology
Female	NULL	Outpatient	Obstetrics & Gynecology
Female	NULL	Outpatient	Obstetrics & Gynecology
Female	NULL	Outpatient	Obstetrics & Gynecology
Female	NULL	Outpatient	Obstetrics & Gynecology
Female	NULL	Outpatient	Obstetrics & Gynecology
Female	NULL	Outpatient	Obstetrics & Gynecology
Female	NULL	Outpatient	Obstetrics & Gynecology
Female	NULL	Outpatient	Obstetrics & Gynecology
Female	NULL	Outpatient	Obstetrics & Gynecology
Female	NULL	Outpatient	Obstetrics & Gynecology
Female	NULL	Outpatient	Obstetrics & Gynecology
Female	NULL	Outpatient	Obstetrics & Gynecology
Female	NULL	Outpatient	Obstetrics & Gynecology
Female	NULL	Outpatient	Obstetrics & Gynecology
Female	NULL	Outpatient	Obstetrics & Gynecology
Female	NULL	Outpatient	Obstetrics & Gynecology
Female	NULL	Outpatient	Obstetrics & Gynecology
Female	NULL	Outpatient	Obstetrics & Gynecology
Female	NULL	Outpatient	Obstetrics & Gynecology
Female	NULL	Outpatient	Obstetrics & Gynecology
Female	NULL	Outpatient	Obstetrics & Gynecology
Female	NULL	Outpatient	Obstetrics & Gynecology
Female	NULL	Outpatient	Obstetrics & Gynecology
Female	NULL	Outpatient	Obstetrics & Gynecology
Female	NULL	Outpatient	Obstetrics & Gynecology
Female	NULL	Outpatient	Obstetrics & Gynecology
Female	NULL	Outpatient	Obstetrics & Gynecology
Female	NULL	Outpatient	Obstetrics & Gynecology
Female	NULL	Outpatient	Obstetrics & Gynecology
Female	NULL	Outpatient	Obstetrics & Gynecology
Female	NULL	Outpatient	Obstetrics & Gynecology
Female	NULL	Outpatient	Obstetrics & Gynecology
Female	NULL	Outpatient	Obstetrics & Gynecology
Female	NULL	Outpatient	Obstetrics & Gynecology
Female	NULL	Outpatient	Obstetrics & Gynecology
Female	NULL	Outpatient	Obstetrics & Gynecology
Female	NULL	Outpatient	Obstetrics & Gynecology
Female	NULL	Outpatient	Obstetrics & Gynecology
Female	NULL	Outpatient	Obstetrics & Gynecology
Female	NULL	Outpatient	Obstetrics & Gynecology
Female	NULL	Outpatient	Obstetrics & Gynecology
Female	NULL	Outpatient	Obstetrics & Gynecology
Female	NULL	Outpatient	Obstetrics & Gynecology
Female	NULL	Outpatient	Obstetrics & Gynecology
Female	NULL	Outpatient	Obstetrics & Gynecology
Female	NULL	Outpatient	Obstetrics & Gynecology
Female	NULL	Outpatient	Obstetrics & Gynecology
Female	NULL	Outpatient	Obstetrics & Gynecology
Female	NULL	Outpatient	Obstetrics & Gynecology
Female	NULL	Outpatient	Obstetrics & Gynecology
Female	NULL	Outpatient	Obstetrics & Gynecology
Female	NULL	Outpatient	Obstetrics & Gynecology
Female	NULL	Outpatient	Obstetrics & Gynecology
Female	NULL	Outpatient	Obstetrics & Gynecology
Female	NULL	Outpatient	Obstetrics & Gynecology
Female	NULL	Outpatient	Obstetrics & Gynecology
Female	NULL	Outpatient	Obstetrics & Gynecology
Female	NULL	Outpatient	Obstetrics & Gynecology
Female	NULL	Outpatient	Obstetrics & Gynecology
Female	NULL	Outpatient	Obstetrics & Gynecology
Female	NULL	Outpatient	Obstetrics & Gynecology
Female	NULL	Outpatient	Obstetrics & Gynecology
Female	NULL	Outpatient	Obstetrics & Gynecology
Female	NULL	Outpatient	Obstetrics & Gynecology
Female	NULL	Outpatient	Obstetrics & Gynecology
Female	NULL	Outpatient	Obstetrics & Gynecology
Female	NULL	Outpatient	Obstetrics & Gynecology
Female	NULL	Outpatient	Obstetrics & Gynecology
Female	NULL	Outpatient	Obstetrics & Gynecology
Female	NULL	Outpatient	Obstetrics & Gynecology
Female	NULL	Outpatient	Obstetrics & Gynecology
Female	NULL	Outpatient	Obstetrics & Gynecology
Female	NULL	Outpatient	Obstetrics & Gynecology
Female	NULL	Outpatient	Obstetrics & Gynecology
Female	NULL	Outpatient	Obstetrics & Gynecology
Female	NULL	Outpatient	Obstetrics & Gynecology
Female	NULL	Outpatient	Obstetrics & Gynecology
Female	NULL	Outpatient	Obstetrics & Gynecology
Female	NULL	Outpatient	Obstetrics & Gynecology
Female	NULL	Outpatient	Obstetrics & Gynecology
Female	NULL	Outpatient	Obstetrics & Gynecology
Female	NULL	Outpatient	Obstetrics & Gynecology
Female	NULL	Outpatient	Obstetrics & Gynecology
Female	NULL	Outpatient	Obstetrics & Gynecology
Female	NULL	Outpatient	Obstetrics & Gynecology
Female	NULL	Outpatient	Obstetrics & Gynecology
Female	NULL	Outpatient	Obstetrics & Gynecology
Female	NULL	Outpatient	Obstetrics & Gynecology
Female	NULL	Outpatient	Obstetrics & Gynecology
Female	NULL	Outpatient	Obstetrics & Gynecology
Female	NULL	Outpatient	Obstetrics & Gynecology
Female	NULL	Outpatient	Obstetrics & Gynecology
Female	NULL	Outpatient	Obstetrics & Gynecology
Female	NULL	Outpatient	Obstetrics & Gynecology
Female	NULL	Outpatient	Obstetrics & Gynecology
Female	NULL	Outpatient	Obstetrics & Gynecology
Female	NULL	Outpatient	Obstetrics & Gynecology
Female	NULL	Outpatient	Obstetrics & Gynecology
Female	NULL	Outpatient	Obstetrics & Gynecology
Female	NULL	Outpatient	Obstetrics & Gynecology
Female	NULL	Outpatient	Obstetrics & Gynecology
Female	NULL	Outpatient	Obstetrics & Gynecology
Female	NULL	Outpatient	Obstetrics & Gynecology
Female	NULL	Outpatient	Obstetrics & Gynecology
Female	NULL	Outpatient	Obstetrics & Gynecology
Female	NULL	Outpatient	Obstetrics & Gynecology
Female	NULL	Outpatient	Obstetrics & Gynecology
Female	NULL	Outpatient	Obstetrics & Gynecology
Female	NULL	Outpatient	Obstetrics & Gynecology
Female	NULL	Outpatient	Obstetrics & Gynecology
Female	NULL	Outpatient	Obstetrics & Gynecology
Female	NULL	Outpatient	Obstetrics & Gynecology
Female	NULL	Outpatient	Obstetrics & Gynecology
Female	NULL	Outpatient	Obstetrics & Gynecology
Female	NULL	Outpatient	Obstetrics & Gynecology
Female	NULL	Outpatient	Obstetrics & Gynecology
Female	NULL	Outpatient	Obstetrics & Gynecology
Female	NULL	Outpatient	Obstetrics & Gynecology
Female	NULL	Outpatient	Obstetrics & Gynecology
Female	NULL	Outpatient	Obstetrics & Gynecology
Female	NULL	Outpatient	Obstetrics & Gynecology
Female	NULL	Outpatient	Obstetrics & Gynecology
Female	NULL	Outpatient	Obstetrics & Gynecology
Female	NULL	Outpatient	Obstetrics & Gynecology
Female	NULL	Outpatient	Obstetrics & Gynecology
Female	NULL	Outpatient	Obstetrics & Gynecology
Female	NULL	Outpatient	Obstetrics & Gynecology
Female	NULL	Outpatient	Obstetrics & Gynecology
Female	NULL	Outpatient	Obstetrics & Gynecology
Female	NULL	Outpatient	Obstetrics & Gynecology
Female	NULL	Outpatient	Obstetrics & Gynecology
Female	NULL	Outpatient	Obstetrics & Gynecology
Female	NULL	Outpatient	Obstetrics & Gynecology
Female	NULL	Outpatient	Obstetrics & Gynecology
Female	NULL	Outpatient	Obstetrics & Gynecology
Female	NULL	Outpatient	Obstetrics & Gynecology
Female	NULL	Outpatient	Obstetrics & Gynecology
Female	NULL	Outpatient	Obstetrics & Gynecology
Female	NULL	Outpatient	Obstetrics & Gynecology
Female	NULL	Outpatient	Obstetrics & Gynecology
Female	NULL	Outpatient	Obstetrics & Gynecology
Female	NULL	Outpatient	Obstetrics & Gynecology
Female	NULL	Outpatient	Obstetrics & Gynecology
Female	NULL	Outpatient	Obstetrics & Gynecology
Female	NULL	Outpatient	Obstetrics & Gynecology
Female	NULL	Outpatient	Obstetrics & Gynecology
Female	NULL	Outpatient	Obstetrics & Gynecology
Female	NULL	Outpatient	Obstetrics & Gynecology
Female	NULL	Outpatient	Obstetrics & Gynecology
Female	NULL	Outpatient	Obstetrics & Gynecology
Female	NULL	Outpatient	Obstetrics & Gynecology
Female	NULL	Outpatient	Obstetrics & Gynecology
Female	NULL	Outpatient	Obstetrics & Gynecology
Female	NULL	Outpatient	Obstetrics & Gynecology
Female	NULL	Outpatient	Obstetrics & Gynecology
Female	NULL	Outpatient	Obstetrics & Gynecology
Female	NULL	Outpatient	Obstetrics & Gynecology
Female	NULL	Outpatient	Obstetrics & Gynecology
Female	NULL	Outpatient	Obstetrics & Gynecology
Female	NULL	Outpatient	Obstetrics & Gynecology
Female	NULL	Outpatient	Obstetrics & Gynecology
Female	NULL	Outpatient	Obstetrics & Gynecology
Female	NULL	Outpatient	Obstetrics & Gynecology
Female	NULL	Outpatient	Obstetrics & Gynecology
Female	NULL	Outpatient	Obstetrics & Gynecology
Female	NULL	Outpatient	Obstetrics & Gynecology
Female	NULL	Outpatient	Obstetrics & Gynecology
Female	NULL	Outpatient	Obstetrics & Gynecology
Female	NULL	Outpatient	Obstetrics & Gynecology
Female	NULL	Outpatient	Obstetrics & Gynecology
Female	NULL	Outpatient	Obstetrics & Gynecology
Female	NULL	Outpatient	Obstetrics & Gynecology
Female	NULL	Outpatient	Obstetrics & Gynecology
Female	NULL	Outpatient	Obstetrics & Gynecology
Female	NULL	Outpatient	Obstetrics & Gynecology
Female	NULL	Outpatient	Obstetrics & Gynecology
Female	NULL	Outpatient	Obstetrics & Gynecology
Female	NULL	Outpatient	Obstetrics & Gynecology
Female	NULL	Outpatient	Obstetrics & Gynecology
Female	NULL	Outpatient	Obstetrics & Gynecology
Female	NULL	Outpatient	Obstetrics & Gynecology
Female	NULL	Outpatient	Obstetrics & Gynecology
Female	NULL	Outpatient	Obstetrics & Gynecology
Female	NULL	Outpatient	Obstetrics & Gynecology
Female	NULL	Outpatient	Obstetrics & Gynecology
Female	NULL	Outpatient	Obstetrics & Gynecology
Female	NULL	Outpatient	Obstetrics & Gynecology
Female	NULL	Outpatient	Obstetrics & Gynecology
Female	NULL	Outpatient	Obstetrics & Gynecology
Female	NULL	Outpatient	Obstetrics & Gynecology
Female	NULL	Outpatient	Obstetrics & Gynecology
Female	NULL	Outpatient	Obstetrics & Gynecology
Female	NULL	Outpatient	Obstetrics & Gynecology
Female	NULL	Outpatient	Obstetrics & Gynecology
Female	NULL	Outpatient	Obstetrics & Gynecology
Female	NULL	Outpatient	Obstetrics & Gynecology
Female	NULL	Outpatient	Obstetrics & Gynecology
Female	NULL	Outpatient	Obstetrics & Gynecology
	NULL	Outpatient	Obstetrics & Gynecology
Female	NULL	Outpatient	Obstetrics & Gynecology
Female	NULL	Outpatient	Obstetrics & Gynecology
Female	NULL	Outpatient	Obstetrics & Gynecology
Female	NULL	Outpatient	Obstetrics & Gynecology
Female	NULL	Outpatient	Obstetrics & Gynecology
Female	NULL	Outpatient	Obstetrics & Gynecology
Female	NULL	Outpatient	Obstetrics & Gynecology
Female	NULL	Outpatient	Obstetrics & Gynecology
Female	NULL	Outpatient	Obstetrics & Gynecology
Female	NULL	Outpatient	Obstetrics & Gynecology
Female	NULL	Outpatient	Obstetrics & Gynecology
Female	NULL	Outpatient	Obstetrics & Gynecology
Female	NULL	Outpatient	Obstetrics & Gynecology
Female	NULL	Outpatient	Obstetrics & Gynecology
Female	NULL	Outpatient	Obstetrics & Gynecology
Female	NULL	Outpatient	Obstetrics & Gynecology
Female	NULL	Outpatient	Obstetrics & Gynecology
Female	NULL	Outpatient	Obstetrics & Gynecology
Female	NULL	Outpatient	Obstetrics & Gynecology
Female	NULL	Outpatient	Obstetrics & Gynecology
Female	NULL	Outpatient	Obstetrics & Gynecology
Female	NULL	Outpatient	Obstetrics & Gynecology
Female	NULL	Outpatient	Obstetrics & Gynecology
Female	NULL	Outpatient	Obstetrics & Gynecology
Female	NULL	Outpatient	Obstetrics & Gynecology
Female	NULL	Outpatient	Obstetrics & Gynecology
Female	NULL	Outpatient	Obstetrics & Gynecology
Female	NULL	Outpatient	Obstetrics & Gynecology
Female	NULL	Outpatient	Obstetrics & Gynecology
Female	NULL	Outpatient	Obstetrics & Gynecology
Female	NULL	Outpatient	Obstetrics & Gynecology
Female	NULL	Outpatient	Obstetrics & Gynecology
Female	NULL	Outpatient	Obstetrics & Gynecology
Female	NULL	Outpatient	Obstetrics & Gynecology
Female	NULL	Outpatient	Obstetrics & Gynecology
Female	NULL	Outpatient	Obstetrics & Gynecology
Female	NULL	Outpatient	Obstetrics & Gynecology
Female	NULL	Outpatient	Obstetrics & Gynecology
Female	NULL	Outpatient	Obstetrics & Gynecology
Female	NULL	Outpatient	Obstetrics & Gynecology
Female	NULL	Outpatient	Obstetrics & Gynecology
Female	NULL	Outpatient	Obstetrics & Gynecology
Female	NULL	Outpatient	Obstetrics & Gynecology
Female	NULL	Outpatient	Obstetrics & Gynecology
Female	NULL	Outpatient	Obstetrics & Gynecology
Female	NULL	Outpatient	Obstetrics & Gynecology
Female	NULL	Outpatient	Obstetrics & Gynecology
Female	NULL	Outpatient	Obstetrics & Gynecology
Female	NULL	Outpatient	Obstetrics & Gynecology
Female	NULL	Outpatient	Obstetrics & Gynecology
Female	NULL	Outpatient	Obstetrics & Gynecology
Female	NULL	Outpatient	Obstetrics & Gynecology
Female	NULL	Outpatient	Obstetrics & Gynecology
Female	NULL	Outpatient	Obstetrics & Gynecology
Female	NULL	Outpatient	Obstetrics & Gynecology
Female	NULL	Outpatient	Obstetrics & Gynecology
Female	NULL	Outpatient	Obstetrics & Gynecology
Female	NULL	Outpatient	Obstetrics & Gynecology
Female	NULL	Outpatient	Obstetrics & Gynecology
Female	NULL	Outpatient	Obstetrics & Gynecology
Female	NULL	Outpatient	Obstetrics & Gynecology
Female	NULL	Outpatient	Obstetrics & Gynecology
Female	NULL	Outpatient	Obstetrics & Gynecology
Female	NULL	Outpatient	Obstetrics & Gynecology
Female	NULL	Outpatient	Obstetrics & Gynecology
Female	NULL	Outpatient	Obstetrics & Gynecology
Female	NULL	Outpatient	Obstetrics & Gynecology
Female	NULL	Outpatient	Obstetrics & Gynecology
Female	NULL	Outpatient	Obstetrics & Gynecology
Female	NULL	Outpatient	Obstetrics & Gynecology
Female	NULL	Outpatient	Obstetrics & Gynecology
Female	NULL	Outpatient	Obstetrics & Gynecology
Female	NULL	Outpatient	Obstetrics & Gynecology
Female	NULL	Outpatient	Obstetrics & Gynecology
Female	NULL	Outpatient	Obstetrics & Gynecology
Female	NULL	Outpatient	Obstetrics & Gynecology
Female	NULL	Outpatient	Obstetrics & Gynecology
Female	NULL	Outpatient	Obstetrics & Gynecology
Female	NULL	Outpatient	Obstetrics & Gynecology
Female	NULL	Outpatient	Obstetrics & Gynecology
Female	NULL	Outpatient	Obstetrics & Gynecology
Female	NULL	Outpatient	Obstetrics & Gynecology
Female	NULL	Outpatient	Obstetrics & Gynecology
Female	NULL	Outpatient	Obstetrics & Gynecology
Female	NULL	Outpatient	Obstetrics & Gynecology
Female	NULL	Outpatient	Obstetrics & Gynecology
Female	NULL	Outpatient	Obstetrics & Gynecology
Female	NULL	Outpatient	Obstetrics & Gynecology
Female	NULL	Outpatient	Obstetrics & Gynecology
Female	NULL	Outpatient	Obstetrics & Gynecology
Female	NULL	Outpatient	Obstetrics & Gynecology
Female	NULL	Outpatient	Obstetrics & Gynecology
Female	NULL	Outpatient	Obstetrics & Gynecology
Female	NULL	Outpatient	Obstetrics & Gynecology
Female	NULL	Outpatient	Obstetrics & Gynecology
Female	NULL	Outpatient	Obstetrics & Gynecology
Female	NULL	Outpatient	Obstetrics & Gynecology
Female	NULL	Outpatient	Obstetrics & Gynecology
Female	NULL	Outpatient	Obstetrics & Gynecology
Female	NULL	Outpatient	Obstetrics & Gynecology
Female	NULL	Outpatient	Obstetrics & Gynecology
Female	NULL	Outpatient	Obstetrics & Gynecology
Female	NULL	Outpatient	Obstetrics & Gynecology
Female	NULL	Outpatient	Obstetrics & Gynecology
Female	NULL	Outpatient	Obstetrics & Gynecology
Female	NULL	Outpatient	Obstetrics & Gynecology
Female	NULL	Outpatient	Obstetrics & Gynecology
Female	NULL	Outpatient	Obstetrics & Gynecology
Female	NULL	Outpatient	Obstetrics & Gynecology
Female	NULL	Outpatient	Obstetrics & Gynecology
Female	NULL	Outpatient	Obstetrics & Gynecology
Female	NULL	Outpatient	Obstetrics & Gynecology
Female	NULL	Outpatient	Obstetrics & Gynecology
Female	NULL	Outpatient	Obstetrics & Gynecology
Female	NULL	Outpatient	Obstetrics & Gynecology
Female	NULL	Outpatient	Obstetrics & Gynecology
Female	NULL	Outpatient	Obstetrics & Gynecology
Female	NULL	Outpatient	Obstetrics & Gynecology
Female	NULL	Outpatient	Obstetrics & Gynecology
Female	NULL	Outpatient	Obstetrics & Gynecology
Female	NULL	Outpatient	Obstetrics & Gynecology
Female	NULL	Outpatient	Obstetrics & Gynecology
Female	NULL	Outpatient	Obstetrics & Gynecology
Female	NULL	Outpatient	Obstetrics & Gynecology
Female	NULL	Outpatient	Obstetrics & Gynecology
Female	NULL	Outpatient	Obstetrics & Gynecology
Female	NULL	Outpatient	Obstetrics & Gynecology
Female	NULL	Outpatient	Obstetrics & Gynecology
Female	NULL	Outpatient	Obstetrics & Gynecology
Female	NULL	Outpatient	Obstetrics & Gynecology
Female	NULL	Outpatient	Obstetrics & Gynecology
Female	NULL	Outpatient	Obstetrics & Gynecology
Female	NULL	Outpatient	Obstetrics & Gynecology
Female	NULL	Outpatient	Obstetrics & Gynecology
Female	NULL	Outpatient	Obstetrics & Gynecology
Female	NULL	Outpatient	Obstetrics & Gynecology
Female	NULL	Outpatient	Obstetrics & Gynecology
Female	NULL	Outpatient	Obstetrics & Gynecology
Female	NULL	Outpatient	Obstetrics & Gynecology
Female	NULL	Outpatient	Obstetrics & Gynecology
Female	NULL	Outpatient	Obstetrics & Gynecology
Female	NULL	Outpatient	Obstetrics & Gynecology
Female	NULL	Outpatient	Obstetrics & Gynecology
Female	NULL	Outpatient	Obstetrics & Gynecology
Female	NULL	Outpatient	Obstetrics & Gynecology
Female	NULL	Outpatient	Obstetrics & Gynecology
Female	NULL	Outpatient	Obstetrics & Gynecology
Female	NULL	Outpatient	Obstetrics & Gynecology
Female	NULL	Outpatient	Obstetrics & Gynecology
Female	NULL	Outpatient	Obstetrics & Gynecology
Female	NULL	Outpatient	Obstetrics & Gynecology
Female	NULL	Outpatient	Obstetrics & Gynecology
Female	NULL	Outpatient	Obstetrics & Gynecology
Female	NULL	Outpatient	Obstetrics & Gynecology
Female	NULL	Outpatient	Obstetrics & Gynecology
Female	NULL	Outpatient	Obstetrics & Gynecology
Female	NULL	Outpatient	Obstetrics & Gynecology
Female	NULL	Outpatient	Obstetrics & Gynecology
Female	NULL	Outpatient	Obstetrics & Gynecology
Female	NULL	Outpatient	Obstetrics & Gynecology
Female	NULL	Outpatient	Obstetrics & Gynecology
Female	NULL	Outpatient	Obstetrics & Gynecology
Female	NULL	Outpatient	Obstetrics & Gynecology
Female	NULL	Outpatient	Obstetrics & Gynecology
Female	NULL	Outpatient	Obstetrics & Gynecology
Female	NULL	Outpatient	Obstetrics & Gynecology
Female	NULL	Outpatient	Obstetrics & Gynecology
Female	NULL	Outpatient	Obstetrics & Gynecology
Female	NULL	Outpatient	Obstetrics & Gynecology
Female	NULL	Outpatient	Obstetrics & Gynecology
Female	NULL	Outpatient	Obstetrics & Gynecology
Female	NULL	Outpatient	Obstetrics & Gynecology
Female	NULL	Outpatient	Obstetrics & Gynecology
Female	NULL	Outpatient	Obstetrics & Gynecology
Female	NULL	Outpatient	Obstetrics & Gynecology
Female	NULL	Outpatient	Obstetrics & Gynecology
Female	NULL	Outpatient	Obstetrics & Gynecology
Female	NULL	Outpatient	Obstetrics & Gynecology
Female	NULL	Outpatient	Obstetrics & Gynecology
Female	NULL	Outpatient	Obstetrics & Gynecology
Female	NULL	Outpatient	Obstetrics & Gynecology
Female	NULL	Outpatient	Obstetrics & Gynecology
Female	NULL	Outpatient	Obstetrics & Gynecology
Female	NULL	Outpatient	Obstetrics & Gynecology
Female	NULL	Outpatient	Obstetrics & Gynecology
Female	NULL	Outpatient	Obstetrics & Gynecology
Female	NULL	Outpatient	Obstetrics & Gynecology
Female	NULL	Outpatient	Obstetrics & Gynecology
Female	NULL	Outpatient	Obstetrics & Gynecology
Female	NULL	Outpatient	Obstetrics & Gynecology
Female	NULL	Outpatient	Obstetrics & Gynecology
Female	NULL	Outpatient	Obstetrics & Gynecology
Female	NULL	Outpatient	Obstetrics & Gynecology
Female	NULL	Outpatient	Obstetrics & Gynecology
Female	NULL	Outpatient	Obstetrics & Gynecology
Female	NULL	Outpatient	Obstetrics & Gynecology
Female	NULL	Outpatient	Obstetrics & Gynecology
Female	NULL	Outpatient	Obstetrics & Gynecology
Female	NULL	Outpatient	Obstetrics & Gynecology
Female	NULL	Outpatient	Obstetrics & Gynecology
Female	NULL	Outpatient	Obstetrics & Gynecology
Female	NULL	Outpatient	Obstetrics & Gynecology
Female	NULL	Outpatient	Obstetrics & Gynecology
Female	NULL	Outpatient	Obstetrics & Gynecology
Female	NULL	Outpatient	Obstetrics & Gynecology
Female	NULL	Outpatient	Obstetrics & Gynecology
Female	NULL	Outpatient	Obstetrics & Gynecology
Female	NULL	Outpatient	Obstetrics & Gynecology
Female	NULL	Outpatient	Obstetrics & Gynecology
Female	NULL	Outpatient	Obstetrics & Gynecology
Female	NULL	Outpatient	Obstetrics & Gynecology
Female	NULL	Outpatient	Obstetrics & Gynecology
Female	NULL	Outpatient	Obstetrics & Gynecology
Female	NULL	Outpatient	Obstetrics & Gynecology
Female	NULL	Outpatient	Obstetrics & Gynecology
Female	NULL	Outpatient	Obstetrics & Gynecology
Female	NULL	Outpatient	Obstetrics & Gynecology
Female	NULL	Outpatient	Obstetrics & Gynecology
Female	NULL	Outpatient	Obstetrics & Gynecology
Female	NULL	Outpatient	Obstetrics & Gynecology
Female	NULL	Outpatient	Obstetrics & Gynecology
Female	NULL	Outpatient	Obstetrics & Gynecology
Female	NULL	Outpatient	Obstetrics & Gynecology
Female	NULL	Outpatient	Obstetrics & Gynecology
Female	NULL	Outpatient	Obstetrics & Gynecology
Female	NULL	Outpatient	Obstetrics & Gynecology
Female	NULL	Outpatient	Obstetrics & Gynecology
Female	NULL	Outpatient	Obstetrics & Gynecology
Female	NULL	Outpatient	Obstetrics & Gynecology
Female	NULL	Outpatient	Obstetrics & Gynecology
Female	NULL	Outpatient	Obstetrics & Gynecology
Female	NULL	Outpatient	Obstetrics & Gynecology
Female	NULL	Outpatient	Obstetrics & Gynecology
Female	NULL	Outpatient	Obstetrics & Gynecology
Female	NULL	Outpatient	Obstetrics & Gynecology
Female	NULL	Outpatient	Obstetrics & Gynecology
Female	NULL	Outpatient	Obstetrics & Gynecology
Female	NULL	Outpatient	Obstetrics & Gynecology
Female	NULL	Outpatient	Obstetrics & Gynecology
Female	NULL	Outpatient	Obstetrics & Gynecology
Female	NULL	Outpatient	Obstetrics & Gynecology
Female	NULL	Outpatient	Obstetrics & Gynecology
Female	NULL	Outpatient	Obstetrics & Gynecology
Female	NULL	Outpatient	Obstetrics & Gynecology
Female	NULL	Outpatient	Obstetrics & Gynecology
Female	NULL	Outpatient	Obstetrics & Gynecology
Female	NULL	Outpatient	Obstetrics & Gynecology
Female	NULL	Outpatient	Obstetrics & Gynecology
Female	NULL	Outpatient	Obstetrics & Gynecology
Female	NULL	Outpatient	Obstetrics & Gynecology
Female	NULL	Outpatient	Obstetrics & Gynecology
Female	NULL	Outpatient	Obstetrics & Gynecology
Female	NULL	Outpatient	Obstetrics & Gynecology
Female	NULL	Outpatient	Obstetrics & Gynecology
Female	NULL	Outpatient	Obstetrics & Gynecology
Female	NULL	Outpatient	Obstetrics & Gynecology
Female	NULL	Outpatient	Obstetrics & Gynecology
Female	NULL	Outpatient	Obstetrics & Gynecology
Female	NULL	Outpatient	Obstetrics & Gynecology
Female	NULL	Outpatient	Obstetrics & Gynecology
Female	NULL	Outpatient	Obstetrics & Gynecology
Female	NULL	Outpatient	Obstetrics & Gynecology
Female	NULL	Outpatient	Obstetrics & Gynecology
Female	NULL	Outpatient	Obstetrics & Gynecology
Female	NULL	Outpatient	Obstetrics & Gynecology
Female	NULL	Outpatient	Obstetrics & Gynecology
Female	NULL	Outpatient	Obstetrics & Gynecology
Female	NULL	Outpatient	Obstetrics & Gynecology
Female	NULL	Outpatient	Obstetrics & Gynecology
Female	NULL	Outpatient	Obstetrics & Gynecology
Female	NULL	Outpatient	Obstetrics & Gynecology
Female	NULL	Outpatient	Obstetrics & Gynecology
Female	NULL	Outpatient	Obstetrics & Gynecology
Female	NULL	Outpatient	Obstetrics & Gynecology
Female	NULL	Outpatient	Obstetrics & Gynecology
Female	NULL	Outpatient	Obstetrics & Gynecology
Female	NULL	Outpatient	Obstetrics & Gynecology
Female	NULL	Outpatient	Obstetrics & Gynecology
Female	NULL	Outpatient	Obstetrics & Gynecology
Female	NULL	Outpatient	Obstetrics & Gynecology
Female	NULL	Outpatient	Obstetrics & Gynecology
Female	NULL	Outpatient	Obstetrics & Gynecology
Female	NULL	Outpatient	Obstetrics & Gynecology
Female	NULL	Outpatient	Obstetrics & Gynecology
Female	NULL	Outpatient	Obstetrics & Gynecology
Female	NULL	Outpatient	Obstetrics & Gynecology
Female	NULL	Outpatient	Obstetrics & Gynecology
Female	NULL	Outpatient	Obstetrics & Gynecology
Female	NULL	Outpatient	Obstetrics & Gynecology
Female	NULL	Outpatient	Obstetrics & Gynecology
Female	NULL	Outpatient	Obstetrics & Gynecology
Female	NULL	Outpatient	Obstetrics & Gynecology
Female	NULL	Outpatient	Obstetrics & Gynecology
Female	NULL	Outpatient	Obstetrics & Gynecology
Female	NULL	Outpatient	Obstetrics & Gynecology
Female	NULL	Outpatient	Obstetrics & Gynecology
Female	NULL	Outpatient	Obstetrics & Gynecology
Female	NULL	Outpatient	Obstetrics & Gynecology
Female	NULL	Outpatient	Obstetrics & Gynecology
Female	NULL	Outpatient	Obstetrics & Gynecology
Female	NULL	Outpatient	Obstetrics & Gynecology
Female	NULL	Outpatient	Obstetrics & Gynecology
Female	NULL	Outpatient	Obstetrics & Gynecology
Female	NULL	Outpatient	Obstetrics & Gynecology
Female	NULL	Outpatient	Obstetrics & Gynecology
Female	NULL	Outpatient	Obstetrics & Gynecology
Female	NULL	Outpatient	Obstetrics & Gynecology
Female	NULL	Outpatient	Obstetrics & Gynecology
Female	NULL	Outpatient	Obstetrics & Gynecology
Female	NULL	Outpatient	Obstetrics & Gynecology
Female	NULL	Outpatient	Obstetrics & Gynecology
Female	NULL	Outpatient	Obstetrics & Gynecology
Female	NULL	Outpatient	Obstetrics & Gynecology
Female	NULL	Outpatient	Obstetrics & Gynecology
Female	NULL	Outpatient	Obstetrics & Gynecology
Female	NULL	Outpatient	Obstetrics & Gynecology
Female	NULL	Outpatient	Obstetrics & Gynecology
Female	NULL	Outpatient	Obstetrics & Gynecology
Female	NULL	Outpatient	Obstetrics & Gynecology
Female	NULL	Outpatient	Obstetrics & Gynecology
Female	NULL	Outpatient	Obstetrics & Gynecology
Female	NULL	Outpatient	Obstetrics & Gynecology
Female	NULL	Outpatient	Obstetrics & Gynecology
Female	NULL	Outpatient	Obstetrics & Gynecology
Female	NULL	Outpatient	Obstetrics & Gynecology
Female	NULL	Outpatient	Obstetrics & Gynecology
Female	NULL	Outpatient	Obstetrics & Gynecology
Female	NULL	Outpatient	Obstetrics & Gynecology
Female	NULL	Outpatient	Obstetrics & Gynecology
Female	NULL	Outpatient	Obstetrics & Gynecology
Female	NULL	Outpatient	Obstetrics & Gynecology
Female	NULL	Outpatient	Obstetrics & Gynecology
Female	NULL	Outpatient	Obstetrics & Gynecology
Female	NULL	Outpatient	Obstetrics & Gynecology
Female	NULL	Outpatient	Obstetrics & Gynecology
Female	NULL	Outpatient	Obstetrics & Gynecology
Female	NULL	Outpatient	Obstetrics & Gynecology
Female	NULL	Outpatient	Obstetrics & Gynecology
Female	NULL	Outpatient	Obstetrics & Gynecology
Female	NULL	Outpatient	Obstetrics & Gynecology
Female	NULL	Outpatient	Obstetrics & Gynecology
Female	NULL	Outpatient	Obstetrics & Gynecology
Female	NULL	Outpatient	Obstetrics & Gynecology
Female	NULL	Outpatient	Obstetrics & Gynecology
Female	NULL	Outpatient	Obstetrics & Gynecology
Female	NULL	Outpatient	Obstetrics & Gynecology
Female	NULL	Outpatient	Obstetrics & Gynecology
Female	NULL	Outpatient	Obstetrics & Gynecology
Female	NULL	Outpatient	Obstetrics & Gynecology
Female	NULL	Outpatient	Obstetrics & Gynecology
Female	NULL	Outpatient	Obstetrics & Gynecology
Female	NULL	Outpatient	Obstetrics & Gynecology
Female	NULL	Outpatient	Obstetrics & Gynecology
Female	NULL	Outpatient	Obstetrics & Gynecology
Female	NULL	Outpatient	Obstetrics & Gynecology
Female	NULL	Outpatient	Obstetrics & Gynecology
Female	NULL	Outpatient	Obstetrics & Gynecology
Female	NULL	Outpatient	Obstetrics & Gynecology
Female	NULL	Outpatient	Obstetrics & Gynecology
Female	NULL	Outpatient	Obstetrics & Gynecology
Female	NULL	Outpatient	Obstetrics & Gynecology
Female	NULL	Outpatient	Obstetrics & Gynecology
Female	NULL	Outpatient	Obstetrics & Gynecology
Female	NULL	Outpatient	Obstetrics & Gynecology
Female	NULL	Outpatient	Obstetrics & Gynecology
Female	NULL	Outpatient	Obstetrics & Gynecology
Female	NULL	Outpatient	Obstetrics & Gynecology
Female	NULL	Outpatient	Obstetrics & Gynecology
Female	NULL	Outpatient	Obstetrics & Gynecology
Female	NULL	Outpatient	Obstetrics & Gynecology
Female	NULL	Outpatient	Obstetrics & Gynecology
Female	NULL	Outpatient	Obstetrics & Gynecology
Female	NULL	Outpatient	Obstetrics & Gynecology
Female	NULL	Outpatient	Obstetrics & Gynecology
Female	NULL	Outpatient	Obstetrics & Gynecology
Female	NULL	Outpatient	Obstetrics & Gynecology
Female	NULL	Outpatient	Obstetrics & Gynecology
Female	NULL	Outpatient	Obstetrics & Gynecology
Female	NULL	Outpatient	Obstetrics & Gynecology
Female	NULL	Outpatient	Obstetrics & Gynecology
Female	NULL	Outpatient	Obstetrics & Gynecology
Female	NULL	Outpatient	Obstetrics & Gynecology
Female	NULL	Outpatient	Obstetrics & Gynecology
Female	NULL	Outpatient	Obstetrics & Gynecology
Female	NULL	Outpatient	Obstetrics & Gynecology
Female	NULL	Outpatient	Obstetrics & Gynecology
Female	NULL	Outpatient	Obstetrics & Gynecology
Female	NULL	Outpatient	Obstetrics & Gynecology
Female	NULL	Outpatient	Obstetrics & Gynecology
Female	NULL	Outpatient	Obstetrics & Gynecology
Female	NULL	Outpatient	Obstetrics & Gynecology
Female	NULL	Outpatient	Obstetrics & Gynecology
Female	NULL	Outpatient	Obstetrics & Gynecology
Female	NULL	Outpatient	Obstetrics & Gynecology
Female	NULL	Outpatient	Obstetrics & Gynecology
Female	NULL	Outpatient	Obstetrics & Gynecology
Female	NULL	Outpatient	Obstetrics & Gynecology
Female	NULL	Outpatient	Obstetrics & Gynecology
Female	NULL	Outpatient	Obstetrics & Gynecology
Female	NULL	Outpatient	Obstetrics & Gynecology
Female	NULL	Outpatient	Obstetrics & Gynecology
Female	NULL	Outpatient	Obstetrics & Gynecology
Female	NULL	Outpatient	Obstetrics & Gynecology
Female	NULL	Outpatient	Obstetrics & Gynecology
Female	NULL	Outpatient	Obstetrics & Gynecology
Female	NULL	Outpatient	Obstetrics & Gynecology
Female	NULL	Outpatient	Obstetrics & Gynecology
Female	NULL	Outpatient	Obstetrics & Gynecology
Female	NULL	Outpatient	Obstetrics & Gynecology
Female	NULL	Outpatient	Obstetrics & Gynecology
Female	NULL	Outpatient	Obstetrics & Gynecology
Female	NULL	Outpatient	Obstetrics & Gynecology
Female	NULL	Outpatient	Obstetrics & Gynecology
Female	NULL	Outpatient	Obstetrics & Gynecology
Female	NULL	Outpatient	Obstetrics & Gynecology
Female	NULL	Outpatient	Obstetrics & Gynecology
Female	NULL	Outpatient	Obstetrics & Gynecology
Female	NULL	Outpatient	Obstetrics & Gynecology
Female	NULL	Outpatient	Obstetrics & Gynecology
Female	NULL	Outpatient	Obstetrics & Gynecology
Female	NULL	Outpatient	Obstetrics & Gynecology
Female	NULL	Outpatient	Obstetrics & Gynecology
Female	NULL	Outpatient	Obstetrics & Gynecology
Female	NULL	Outpatient	Obstetrics & Gynecology
Female	NULL	Outpatient	Obstetrics & Gynecology
Female	NULL	Outpatient	Obstetrics & Gynecology
Female	NULL	Outpatient	Obstetrics & Gynecology
Female	NULL	Outpatient	Obstetrics & Gynecology
Female	NULL	Outpatient	Obstetrics & Gynecology
Female	NULL	Outpatient	Obstetrics & Gynecology
Female	NULL	Outpatient	Obstetrics & Gynecology
Female	NULL	Outpatient	Obstetrics & Gynecology
Female	NULL	Outpatient	Obstetrics & Gynecology
Female	NULL	Outpatient	Obstetrics & Gynecology
Female	NULL	Outpatient	Obstetrics & Gynecology
Female	NULL	Outpatient	Obstetrics & Gynecology
Female	NULL	Outpatient	Obstetrics & Gynecology
Female	NULL	Outpatient	Obstetrics & Gynecology
Female	NULL	Outpatient	Obstetrics & Gynecology
Female	NULL	Outpatient	Obstetrics & Gynecology
Female	NULL	Outpatient	Obstetrics & Gynecology
Female	NULL	Outpatient	Obstetrics & Gynecology
Female	NULL	Outpatient	Obstetrics & Gynecology
Female	NULL	Outpatient	Obstetrics & Gynecology
Female	NULL	Outpatient	Obstetrics & Gynecology
Female	NULL	Outpatient	Obstetrics & Gynecology
Female	NULL	Outpatient	Obstetrics & Gynecology
Female	NULL	Outpatient	Obstetrics & Gynecology
Female	NULL	Outpatient	Obstetrics & Gynecology
Female	NULL	Outpatient	Obstetrics & Gynecology
Female	NULL	Outpatient	Obstetrics & Gynecology
Female	NULL	Outpatient	Obstetrics & Gynecology
Female	NULL	Outpatient	Obstetrics & Gynecology
Female	NULL	Outpatient	Obstetrics & Gynecology
Female	NULL	Outpatient	Obstetrics & Gynecology
Female	NULL	Outpatient	Obstetrics & Gynecology
Female	NULL	Outpatient	Obstetrics & Gynecology
Female	NULL	Outpatient	Obstetrics & Gynecology
Female	NULL	Outpatient	Obstetrics & Gynecology
Female	NULL	Outpatient	Obstetrics & Gynecology
Female	NULL	Outpatient	Obstetrics & Gynecology
Female	NULL	Outpatient	Obstetrics & Gynecology
Female	NULL	Outpatient	Obstetrics & Gynecology
Female	NULL	Outpatient	Obstetrics & Gynecology
Female	NULL	Outpatient	Obstetrics & Gynecology
Female	NULL	Outpatient	Obstetrics & Gynecology
Female	NULL	Outpatient	Obstetrics & Gynecology
Female	NULL	Outpatient	Obstetrics & Gynecology
Female	NULL	Outpatient	Obstetrics & Gynecology
Female	NULL	Outpatient	Obstetrics & Gynecology
Female	NULL	Outpatient	Obstetrics & Gynecology
Female	NULL	Outpatient	Obstetrics & Gynecology
Female	NULL	Outpatient	Obstetrics & Gynecology
Female	NULL	Outpatient	Obstetrics & Gynecology
Female	NULL	Outpatient	Obstetrics & Gynecology
Female	NULL	Outpatient	Obstetrics & Gynecology
Female	NULL	Outpatient	Obstetrics & Gynecology
Female	NULL	Outpatient	Obstetrics & Gynecology
Female	NULL	Outpatient	Obstetrics & Gynecology
Female	NULL	Outpatient	Obstetrics & Gynecology
Female	NULL	Outpatient	Obstetrics & Gynecology
Female	NULL	Outpatient	Obstetrics & Gynecology
Female	NULL	Outpatient	Obstetrics & Gynecology
Female	NULL	Outpatient	Obstetrics & Gynecology
Female	NULL	Outpatient	Obstetrics & Gynecology
Female	NULL	Outpatient	Obstetrics & Gynecology
Female	NULL	Outpatient	Obstetrics & Gynecology
Female	NULL	Outpatient	Obstetrics & Gynecology
Female	NULL	Outpatient	Obstetrics & Gynecology
Female	NULL	Outpatient	Obstetrics & Gynecology
Female	NULL	Outpatient	Obstetrics & Gynecology
Female	NULL	Outpatient	Obstetrics & Gynecology
Female	NULL	Outpatient	Obstetrics & Gynecology
Female	NULL	Outpatient	Obstetrics & Gynecology
Female	NULL	Outpatient	Obstetrics & Gynecology
Female	NULL	Outpatient	Obstetrics & Gynecology
Female	NULL	Outpatient	Obstetrics & Gynecology
Female	NULL	Outpatient	Obstetrics & Gynecology
Female	NULL	Outpatient	Obstetrics & Gynecology
Female	NULL	Outpatient	Obstetrics & Gynecology
Female	NULL	Outpatient	Obstetrics & Gynecology
Female	NULL	Outpatient	Obstetrics & Gynecology
Female	NULL	Outpatient	Obstetrics & Gynecology
Female	NULL	Outpatient	Obstetrics & Gynecology
Female	NULL	Outpatient	Obstetrics & Gynecology
Female	NULL	Outpatient	Obstetrics & Gynecology
Female	NULL	Outpatient	Obstetrics & Gynecology
Female	NULL	Outpatient	Obstetrics & Gynecology
Female	NULL	Outpatient	Obstetrics & Gynecology
Female	NULL	Outpatient	Obstetrics & Gynecology
Female	NULL	Outpatient	Obstetrics & Gynecology
Female	NULL	Outpatient	Obstetrics & Gynecology
Female	NULL	Outpatient	Obstetrics & Gynecology
Female	NULL	Outpatient	Obstetrics & Gynecology
Female	NULL	Outpatient	Obstetrics & Gynecology
Female	NULL	Outpatient	Obstetrics & Gynecology
Female	NULL	Outpatient	Obstetrics & Gynecology
Female	NULL	Outpatient	Obstetrics & Gynecology
Female	NULL	Outpatient	Obstetrics & Gynecology
Female	NULL	Outpatient	Obstetrics & Gynecology
Female	NULL	Outpatient	Obstetrics & Gynecology
Female	NULL	Outpatient	Obstetrics & Gynecology
Female	NULL	Outpatient	Obstetrics & Gynecology
Female	NULL	Outpatient	Obstetrics & Gynecology
Female	NULL	Outpatient	Obstetrics & Gynecology
Female	NULL	Outpatient	Obstetrics & Gynecology
Female	NULL	Outpatient	Obstetrics & Gynecology
Female	NULL	Outpatient	Obstetrics & Gynecology
Female	NULL	Outpatient	Obstetrics & Gynecology
Female	NULL	Outpatient	Obstetrics & Gynecology
Female	NULL	Outpatient	Obstetrics & Gynecology
Female	NULL	Outpatient	Obstetrics & Gynecology
Female	NULL	Outpatient	Obstetrics & Gynecology
Female	NULL	Outpatient	Obstetrics & Gynecology
Female	NULL	Outpatient	Obstetrics & Gynecology
Female	NULL	Outpatient	Obstetrics & Gynecology
Female	NULL	Outpatient	Obstetrics & Gynecology
Female	NULL	Outpatient	Obstetrics & Gynecology
Female	NULL	Outpatient	Obstetrics & Gynecology
Female	NULL	Outpatient	Obstetrics & Gynecology
Female	NULL	Outpatient	Obstetrics & Gynecology
Female	NULL	Outpatient	Obstetrics & Gynecology
Female	NULL	Outpatient	Obstetrics & Gynecology
Female	NULL	Outpatient	Obstetrics & Gynecology
Female	NULL	Outpatient	Obstetrics & Gynecology
Female	NULL	Outpatient	Obstetrics & Gynecology
Female	NULL	Outpatient	Obstetrics & Gynecology
Female	NULL	Outpatient	Obstetrics & Gynecology
Female	NULL	Outpatient	Obstetrics & Gynecology
Female	NULL	Outpatient	Obstetrics & Gynecology
Female	NULL	Outpatient	Obstetrics & Gynecology
Female	NULL	Outpatient	Obstetrics & Gynecology
Female	NULL	Outpatient	Obstetrics & Gynecology
Female	NULL	Outpatient	Obstetrics & Gynecology
Female	NULL	Outpatient	Obstetrics & Gynecology
Female	NULL	Outpatient	Obstetrics & Gynecology
Female	NULL	Outpatient	Obstetrics & Gynecology
Female	NULL	Outpatient	Obstetrics & Gynecology
Female	NULL	Outpatient	Obstetrics & Gynecology
Female	NULL	Outpatient	Obstetrics & Gynecology
Female	NULL	Outpatient	Obstetrics & Gynecology
Female	NULL	Outpatient	Obstetrics & Gynecology
Female	NULL	Outpatient	Obstetrics & Gynecology
Female	NULL	Outpatient	Obstetrics & Gynecology
Female	NULL	Outpatient	Obstetrics & Gynecology
Female	NULL	Outpatient	Obstetrics & Gynecology
Female	NULL	Outpatient	Obstetrics & Gynecology
Female	NULL	Outpatient	Obstetrics & Gynecology
Female	NULL	Outpatient	Obstetrics & Gynecology
Female	NULL	Outpatient	Obstetrics & Gynecology
Female	NULL	Outpatient	Obstetrics & Gynecology
Female	NULL	Outpatient	Obstetrics & Gynecology
Female	NULL	Outpatient	Obstetrics & Gynecology
Female	NULL	Outpatient	Obstetrics & Gynecology
Female	NULL	Outpatient	Obstetrics & Gynecology
Female	NULL	Outpatient	Obstetrics & Gynecology
Female	NULL	Outpatient	Obstetrics & Gynecology
Female	NULL	Outpatient	Obstetrics & Gynecology
Female	NULL	Outpatient	Obstetrics & Gynecology
Female	NULL	Outpatient	Obstetrics & Gynecology
Female	NULL	Outpatient	Obstetrics & Gynecology
Female	NULL	Outpatient	Obstetrics & Gynecology
Female	NULL	Outpatient	Obstetrics & Gynecology
Female	NULL	Outpatient	Obstetrics & Gynecology
Female	NULL	Outpatient	Obstetrics & Gynecology
Female	NULL	Outpatient	Obstetrics & Gynecology
Female	NULL	Outpatient	Obstetrics & Gynecology
Female	NULL	Outpatient	Obstetrics & Gynecology
Female	NULL	Outpatient	Obstetrics & Gynecology
Female	NULL	Outpatient	Obstetrics & Gynecology
Female	NULL	Outpatient	Obstetrics & Gynecology
Female	NULL	Outpatient	Obstetrics & Gynecology
Female	NULL	Outpatient	Obstetrics & Gynecology
Female	NULL	Outpatient	Obstetrics & Gynecology
Female	NULL	Outpatient	Obstetrics & Gynecology
Female	NULL	Outpatient	Obstetrics & Gynecology
Female	NULL	Outpatient	Obstetrics & Gynecology
Female	NULL	Outpatient	Obstetrics & Gynecology
Female	NULL	Outpatient	Obstetrics & Gynecology
Female	NULL	Outpatient	Obstetrics & Gynecology
Female	NULL	Outpatient	Obstetrics & Gynecology
Female	NULL	Outpatient	Obstetrics & Gynecology
Female	NULL	Outpatient	Obstetrics & Gynecology
Female	NULL	Outpatient	Obstetrics & Gynecology
Female	NULL	Outpatient	Obstetrics & Gynecology
Female	NULL	Outpatient	Obstetrics & Gynecology
Female	NULL	Outpatient	Obstetrics & Gynecology
Female	NULL	Outpatient	Obstetrics & Gynecology
Female	NULL	Outpatient	Obstetrics & Gynecology
Female	NULL	Outpatient	Obstetrics & Gynecology
Female	NULL	Outpatient	Obstetrics & Gynecology
Female	NULL	Outpatient	Obstetrics & Gynecology
Female	NULL	Outpatient	Obstetrics & Gynecology
Female	NULL	Outpatient	Obstetrics & Gynecology
Female	NULL	Outpatient	Obstetrics & Gynecology
Female	NULL	Outpatient	Obstetrics & Gynecology
Female	NULL	Outpatient	Obstetrics & Gynecology
Female	NULL	Outpatient	Obstetrics & Gynecology
Female	NULL	Outpatient	Obstetrics & Gynecology
Female	NULL	Outpatient	Obstetrics & Gynecology
Female	NULL	Outpatient	Obstetrics & Gynecology
Female	NULL	Outpatient	Obstetrics & Gynecology
Female	NULL	Outpatient	Obstetrics & Gynecology
Female	NULL	Outpatient	Obstetrics & Gynecology
Female	NULL	Outpatient	Obstetrics & Gynecology
Female	NULL	Outpatient	Obstetrics & Gynecology
Female	NULL	Outpatient	Obstetrics & Gynecology
Female	NULL	Outpatient	Obstetrics & Gynecology
Female	NULL	Outpatient	Obstetrics & Gynecology
Female	NULL	Outpatient	Obstetrics & Gynecology
Female	NULL	Outpatient	Obstetrics & Gynecology
Female	NULL	Outpatient	Obstetrics & Gynecology
Female	NULL	Outpatient	Obstetrics & Gynecology
Female	NULL	Outpatient	Obstetrics & Gynecology
[truncated: 38,228 more rows]

## Sheet: 2014
Sex	Marital status	Inpatient/Inpatient	Department
Female	NULL	Outpatient	Dermatology & STD
Male	NULL	Outpatient	Respiratory Diseases
Female	NULL	Outpatient	Respiratory Diseases
Male	NULL	Outpatient	Respiratory Diseases
Male	NULL	Outpatient	Respiratory Diseases
Male	NULL	Outpatient	Respiratory Diseases
Female	NULL	Outpatient	Respiratory Diseases
Female	NULL	Outpatient	Respiratory Diseases
Male	NULL	Outpatient	Respiratory Diseases
Female	NULL	Outpatient	Respiratory Diseases
Female	NULL	Outpatient	Respiratory Diseases
Female	NULL	Outpatient	Respiratory Diseases
Male	NULL	Outpatient	Respiratory Diseases
Female	NULL	Outpatient	Respiratory Diseases
Male	NULL	Outpatient	Respiratory Diseases
Male	NULL	Outpatient	Respiratory Diseases
Female	NULL	Outpatient	Respiratory Diseases
Female	NULL	Outpatient	Respiratory Diseases
Male	NULL	Outpatient	Respiratory Diseases
Male	NULL	Outpatient	Respiratory Diseases
Female	NULL	Outpatient	Respiratory Diseases
Male	NULL	Outpatient	Respiratory Diseases
Male	NULL	Outpatient	Respiratory Diseases
Male	NULL	Outpatient	Respiratory Diseases
Female	NULL	Outpatient	Respiratory Diseases
Female	NULL	Outpatient	Respiratory Diseases
Male	NULL	Outpatient	Respiratory Diseases
Female	NULL	Outpatient	Respiratory Diseases
Female	NULL	Outpatient	Respiratory Diseases
Male	NULL	Outpatient	Respiratory Diseases
Male	NULL	Outpatient	Respiratory Diseases
Female	NULL	Outpatient	Gastroenterology
Female	NULL	Outpatient	Gastroenterology
Male	NULL	Outpatient	Gastroenterology
Female	NULL	Outpatient	Gastroenterology
Female	NULL	Outpatient	Gastroenterology
Female	NULL	Outpatient	Gastroenterology
Female	NULL	Outpatient	Gastroenterology
Female	NULL	Outpatient	Gastroenterology
Male	NULL	Outpatient	Gastroenterology
Female	NULL	Outpatient	Gastroenterology
Female	NULL	Outpatient	Gastroenterology
Female	NULL	Outpatient	Gastroenterology
Female	NULL	Outpatient	Gastroenterology
Female	NULL	Outpatient	Gastroenterology
Female	NULL	Outpatient	Gastroenterology
Female	NULL	Outpatient	Gastroenterology
Female	NULL	Outpatient	Gastroenterology
Female	NULL	Outpatient	Gastroenterology
Female	NULL	Outpatient	Gastroenterology
Male	NULL	Outpatient	Gastroenterology
Male	NULL	Outpatient	Gastroenterology
Male	NULL	Outpatient	Gastroenterology
Male	NULL	Outpatient	Gastroenterology
Male	NULL	Outpatient	Gastroenterology
Female	NULL	Outpatient	Gastroenterology
Female	NULL	Outpatient	Gastroenterology
Male	NULL	Outpatient	Gastroenterology
Female	NULL	Outpatient	Gastroenterology
Female	NULL	Outpatient	Gastroenterology
Female	NULL	Outpatient	Gastroenterology
Female	NULL	Outpatient	Gastroenterology
Female	NULL	Outpatient	Gastroenterology
Female	NULL	Outpatient	Gastroenterology
Male	NULL	Outpatient	Gastroenterology
Female	NULL	Outpatient	Gastroenterology
Female	NULL	Outpatient	Gastroenterology
Female	NULL	Outpatient	Gastroenterology
Female	NULL	Outpatient	Gastroenterology
Male	NULL	Outpatient	Gastroenterology
Female	NULL	Outpatient	Gastroenterology
Female	NULL	Outpatient	Gastroenterology
Female	NULL	Outpatient	Gastroenterology
Female	NULL	Outpatient	Gastroenterology
Female	NULL	Outpatient	Gastroenterology
Female	NULL	Outpatient	Gastroenterology
Female	NULL	Outpatient	Gastroenterology
Female	NULL	Outpatient	Gastroenterology
Female	NULL	Outpatient	Gastroenterology
Female	NULL	Outpatient	Gastroenterology
Female	NULL	Outpatient	Gastroenterology
Female	NULL	Outpatient	Gastroenterology
Female	NULL	Outpatient	Gastroenterology
Female	NULL	Outpatient	Gastroenterology
Female	NULL	Outpatient	Gastroenterology
Male	NULL	Outpatient	Gastroenterology
Male	NULL	Outpatient	Gastroenterology
Female	NULL	Outpatient	Gastroenterology
Female	NULL	Outpatient	Gastroenterology
Female	NULL	Outpatient	Gastroenterology
Female	NULL	Outpatient	Gastroenterology
Female	NULL	Outpatient	Gastroenterology
Female	NULL	Outpatient	Gastroenterology
Female	NULL	Outpatient	Gastroenterology
Female	NULL	Outpatient	Gastroenterology
Male	NULL	Outpatient	Gastroenterology
Female	NULL	Outpatient	Gastroenterology
Female	NULL	Outpatient	Gastroenterology
Female	NULL	Outpatient	Gastroenterology
Female	NULL	Outpatient	Gastroenterology
Female	NULL	Outpatient	Gastroenterology
Male	NULL	Outpatient	Gastroenterology
Female	NULL	Outpatient	Gastroenterology
Female	NULL	Outpatient	Gastroenterology
Female	NULL	Outpatient	Gastroenterology
Female	NULL	Outpatient	Gastroenterology
Female	NULL	Outpatient	Gastroenterology
Female	NULL	Outpatient	Gastroenterology
Female	NULL	Outpatient	Gastroenterology
Female	NULL	Outpatient	Gastroenterology
Female	NULL	Outpatient	Gastroenterology
Female	NULL	Outpatient	Gastroenterology
Female	NULL	Outpatient	Gastroenterology
Female	NULL	Outpatient	Gastroenterology
Female	NULL	Outpatient	Gastroenterology
Female	NULL	Outpatient	Gastroenterology
Female	NULL	Outpatient	Gastroenterology
Female	NULL	Outpatient	Gastroenterology
Female	NULL	Outpatient	Gastroenterology
Female	NULL	Outpatient	Gastroenterology
Female	NULL	Outpatient	Gastroenterology
Female	NULL	Outpatient	Gastroenterology
Female	NULL	Outpatient	Gastroenterology
Female	NULL	Outpatient	Gastroenterology
Male	NULL	Outpatient	Gastroenterology
Male	NULL	Outpatient	Gastroenterology
Male	NULL	Outpatient	Gastroenterology
Male	NULL	Outpatient	Gastroenterology
Male	NULL	Outpatient	Gastroenterology
Female	NULL	Outpatient	Gastroenterology
Male	NULL	Outpatient	Gastroenterology
Male	NULL	Outpatient	Gastroenterology
Male	NULL	Outpatient	Gastroenterology
Female	NULL	Outpatient	Gastroenterology
Female	NULL	Outpatient	Gastroenterology
Female	NULL	Outpatient	Gastroenterology
Female	NULL	Outpatient	Gastroenterology
Female	NULL	Outpatient	Gastroenterology
Male	NULL	Outpatient	Gastroenterology
Male	NULL	Outpatient	Gastroenterology
Male	NULL	Outpatient	Gastroenterology
Female	NULL	Outpatient	Gastroenterology
Female	NULL	Outpatient	Gastroenterology
Male	NULL	Outpatient	Gastroenterology
Male	NULL	Outpatient	Gastroenterology
Male	NULL	Outpatient	Gastroenterology
Female	NULL	Outpatient	Gastroenterology
Female	NULL	Outpatient	Gastroenterology
Female	NULL	Outpatient	Gastroenterology
Female	NULL	Outpatient	Gastroenterology
Male	NULL	Outpatient	Gastroenterology
Male	NULL	Outpatient	Gastroenterology
Male	NULL	Outpatient	Gastroenterology
Female	NULL	Outpatient	Gastroenterology
Female	NULL	Outpatient	Gastroenterology
Female	NULL	Outpatient	Gastroenterology
Female	NULL	Outpatient	Gastroenterology
Female	NULL	Outpatient	Gastroenterology
Female	NULL	Outpatient	Gastroenterology
Male	NULL	Outpatient	Gastroenterology
Male	NULL	Outpatient	Gastroenterology
Male	NULL	Outpatient	Gastroenterology
Male	NULL	Outpatient	Gastroenterology
Male	NULL	Outpatient	Gastroenterology
Male	NULL	Outpatient	Gastroenterology
Female	NULL	Outpatient	Gastroenterology
Female	NULL	Outpatient	Gastroenterology
Female	NULL	Outpatient	Gastroenterology
Male	NULL	Outpatient	Gastroenterology
Female	NULL	Outpatient	Gastroenterology
Female	NULL	Outpatient	Gastroenterology
Male	NULL	Outpatient	Gastroenterology
Female	NULL	Outpatient	Gastroenterology
Male	NULL	Outpatient	Gastroenterology
Female	NULL	Outpatient	Gastroenterology
Female	NULL	Outpatient	Gastroenterology
Female	NULL	Outpatient	Gastroenterology
Female	NULL	Outpatient	Gastroenterology
Female	NULL	Outpatient	Gastroenterology
Female	NULL	Outpatient	Gastroenterology
Female	NULL	Outpatient	Gastroenterology
Female	NULL	Outpatient	Gastroenterology
Female	NULL	Outpatient	Gastroenterology
Female	NULL	Outpatient	Gastroenterology
Female	NULL	Outpatient	Gastroenterology
Male	NULL	Outpatient	Gastroenterology
Male	NULL	Outpatient	Gastroenterology
Female	NULL	Outpatient	Gastroenterology
Female	NULL	Outpatient	Gastroenterology
Female	NULL	Outpatient	Gastroenterology
Female	NULL	Outpatient	Gastroenterology
Female	NULL	Outpatient	Gastroenterology
Male	NULL	Outpatient	Gastroenterology
Male	NULL	Outpatient	Gastroenterology
Female	NULL	Outpatient	Gastroenterology
Female	NULL	Outpatient	Gastroenterology
Female	NULL	Outpatient	Gastroenterology
Female	NULL	Outpatient	Gastroenterology
Male	NULL	Outpatient	Gastroenterology
Female	NULL	Outpatient	Gastroenterology
Female	NULL	Outpatient	Gastroenterology
Female	NULL	Outpatient	Gastroenterology
Female	NULL	Outpatient	Gastroenterology
Female	NULL	Outpatient	Gastroenterology
Female	NULL	Outpatient	Gastroenterology
Female	NULL	Outpatient	Gastroenterology
Male	NULL	Outpatient	Gastroenterology
Female	NULL	Outpatient	Gastroenterology
Male	NULL	Outpatient	Gastroenterology
Male	NULL	Outpatient	Gastroenterology
Female	NULL	Outpatient	Gastroenterology
Female	NULL	Outpatient	Gastroenterology
Female	NULL	Outpatient	Gastroenterology
Female	NULL	Outpatient	Gastroenterology
Female	NULL	Outpatient	Gastroenterology
Female	NULL	Outpatient	Gastroenterology
Female	NULL	Outpatient	Gastroenterology
Female	NULL	Outpatient	Gastroenterology
Male	NULL	Outpatient	Gastroenterology
Male	NULL	Outpatient	Gastroenterology
Male	NULL	Outpatient	Gastroenterology
Female	NULL	Outpatient	Gastroenterology
Male	NULL	Outpatient	Gastroenterology
Male	NULL	Outpatient	Gastroenterology
Female	NULL	Outpatient	Gastroenterology
Female	NULL	Outpatient	Gastroenterology
Female	NULL	Outpatient	Gastroenterology
Female	NULL	Outpatient	Gastroenterology
Male	NULL	Outpatient	Gastroenterology
Male	NULL	Outpatient	Gastroenterology
Male	NULL	Outpatient	Gastroenterology
Female	NULL	Outpatient	Gastroenterology
Female	NULL	Outpatient	Gastroenterology
Female	NULL	Outpatient	Gastroenterology
Female	NULL	Outpatient	Gastroenterology
Male	NULL	Outpatient	Gastroenterology
Female	NULL	Outpatient	Gastroenterology
Female	NULL	Outpatient	Gastroenterology
Female	NULL	Outpatient	Gastroenterology
Male	NULL	Outpatient	Gastroenterology
Male	NULL	Outpatient	Gastroenterology
Female	NULL	Outpatient	Gastroenterology
Male	NULL	Outpatient	Gastroenterology
Male	NULL	Outpatient	Gastroenterology
Female	NULL	Outpatient	Gastroenterology
Female	NULL	Outpatient	Gastroenterology
Female	NULL	Outpatient	Gastroenterology
Female	NULL	Outpatient	Gastroenterology
Female	NULL	Outpatient	Gastroenterology
Female	NULL	Outpatient	Gastroenterology
Female	NULL	Outpatient	Gastroenterology
Female	NULL	Outpatient	Gastroenterology
Female	NULL	Outpatient	Gastroenterology
Female	NULL	Outpatient	Gastroenterology
Female	NULL	Outpatient	Gastroenterology
Female	NULL	Outpatient	Gastroenterology
Male	NULL	Outpatient	Gastroenterology
Female	NULL	Outpatient	Gastroenterology
Female	NULL	Outpatient	Gastroenterology
Female	NULL	Outpatient	Gastroenterology
Female	NULL	Outpatient	Gastroenterology
Male	NULL	Outpatient	Gastroenterology
Female	NULL	Outpatient	Gastroenterology
Male	NULL	Outpatient	Gastroenterology
Male	NULL	Outpatient	Gastroenterology
Male	NULL	Outpatient	Gastroenterology
Male	NULL	Outpatient	Gastroenterology
Female	NULL	Outpatient	Gastroenterology
Female	NULL	Outpatient	Gastroenterology
Female	NULL	Outpatient	Gastroenterology
Female	NULL	Outpatient	Gastroenterology
Male	NULL	Outpatient	Gastroenterology
Female	NULL	Outpatient	Gastroenterology
Male	NULL	Outpatient	Gastroenterology
Male	NULL	Outpatient	Gastroenterology
Male	NULL	Outpatient	Gastroenterology
Female	NULL	Outpatient	Gastroenterology
Female	NULL	Outpatient	Gastroenterology
Male	NULL	Outpatient	Gastroenterology
Female	NULL	Outpatient	Gastroenterology
Female	NULL	Outpatient	Gastroenterology
Female	NULL	Outpatient	Gastroenterology
Female	NULL	Outpatient	Gastroenterology
Female	NULL	Outpatient	Gastroenterology
Male	NULL	Outpatient	Gastroenterology
Female	NULL	Outpatient	Gastroenterology
Male	NULL	Outpatient	Gastroenterology
Male	NULL	Outpatient	Gastroenterology
Female	NULL	Outpatient	Gastroenterology
Female	NULL	Outpatient	Gastroenterology
Female	NULL	Outpatient	Gastroenterology
Female	NULL	Outpatient	Gastroenterology
Female	NULL	Outpatient	Gastroenterology
Male	NULL	Outpatient	Gastroenterology
Female	NULL	Outpatient	Gastroenterology
Female	NULL	Outpatient	Gastroenterology
Female	NULL	Outpatient	Gastroenterology
Female	NULL	Outpatient	Gastroenterology
Female	NULL	Outpatient	Gastroenterology
Female	NULL	Outpatient	Gastroenterology
Male	NULL	Outpatient	Gastroenterology
Male	NULL	Outpatient	Gastroenterology
Male	NULL	Outpatient	Gastroenterology
Male	NULL	Outpatient	Gastroenterology
Male	NULL	Outpatient	Gastroenterology
Female	NULL	Outpatient	Gastroenterology
Female	NULL	Outpatient	Gastroenterology
Female	NULL	Outpatient	Gastroenterology
Male	NULL	Outpatient	Gastroenterology
Male	NULL	Outpatient	Gastroenterology
Female	NULL	Outpatient	Gastroenterology
Female	NULL	Outpatient	Gastroenterology
Female	NULL	Outpatient	Gastroenterology
Female	NULL	Outpatient	Gastroenterology
Female	NULL	Outpatient	Gastroenterology
Male	NULL	Outpatient	Gastroenterology
Female	NULL	Outpatient	Gastroenterology
Male	NULL	Outpatient	Gastroenterology
Male	NULL	Outpatient	Gastroenterology
Male	NULL	Outpatient	Gastroenterology
Male	NULL	Outpatient	Gastroenterology
Female	NULL	Outpatient	Gastroenterology
Female	NULL	Outpatient	Gastroenterology
Male	NULL	Outpatient	Gastroenterology
Male	NULL	Outpatient	Gastroenterology
Female	NULL	Outpatient	Gastroenterology
Female	NULL	Outpatient	Gastroenterology
Female	NULL	Outpatient	Gastroenterology
Male	NULL	Outpatient	Gastroenterology
Female	NULL	Outpatient	Gastroenterology
Female	NULL	Outpatient	Gastroenterology
Female	NULL	Outpatient	Gastroenterology
Female	NULL	Outpatient	Gastroenterology
Male	NULL	Outpatient	Gastroenterology
Male	NULL	Outpatient	Gastroenterology
Female	NULL	Outpatient	Gastroenterology
Female	NULL	Outpatient	Gastroenterology
Female	NULL	Outpatient	Gastroenterology
Female	NULL	Outpatient	Gastroenterology
Female	NULL	Outpatient	Gastroenterology
Male	NULL	Outpatient	Gastroenterology
Male	NULL	Outpatient	Gastroenterology
Female	NULL	Outpatient	Gastroenterology
Female	NULL	Outpatient	Gastroenterology
Female	NULL	Outpatient	Gastroenterology
Female	NULL	Outpatient	Gastroenterology
Female	NULL	Outpatient	Gastroenterology
Female	NULL	Outpatient	Gastroenterology
Male	NULL	Outpatient	Gastroenterology
Female	NULL	Outpatient	Gastroenterology
Male	NULL	Outpatient	Gastroenterology
Male	NULL	Outpatient	Gastroenterology
Female	NULL	Outpatient	Gastroenterology
Male	NULL	Outpatient	Gastroenterology
Male	NULL	Outpatient	Gastroenterology
Female	NULL	Outpatient	Gastroenterology
Female	NULL	Outpatient	Gastroenterology
Female	NULL	Outpatient	Gastroenterology
Female	NULL	Outpatient	Gastroenterology
Female	NULL	Outpatient	Gastroenterology
Female	NULL	Outpatient	Gastroenterology
Female	NULL	Outpatient	Gastroenterology
Female	NULL	Outpatient	Gastroenterology
Female	NULL	Outpatient	Gastroenterology
Female	NULL	Outpatient	Gastroenterology
Female	NULL	Outpatient	Gastroenterology
Female	NULL	Outpatient	Gastroenterology
Female	NULL	Outpatient	Gastroenterology
Female	NULL	Outpatient	Gastroenterology
Male	NULL	Outpatient	Gastroenterology
Male	NULL	Outpatient	Gastroenterology
Female	NULL	Outpatient	Gastroenterology
Female	NULL	Outpatient	Gastroenterology
Female	NULL	Outpatient	Gastroenterology
Female	NULL	Outpatient	Gastroenterology
Male	NULL	Outpatient	Gastroenterology
Female	NULL	Outpatient	Gastroenterology
Female	NULL	Outpatient	Gastroenterology
Female	NULL	Outpatient	Gastroenterology
Male	NULL	Outpatient	Gastroenterology
Male	NULL	Outpatient	Gastroenterology
Male	NULL	Outpatient	Gastroenterology
Male	NULL	Outpatient	Gastroenterology
Male	NULL	Outpatient	Gastroenterology
Female	NULL	Outpatient	Gastroenterology
Female	NULL	Outpatient	Gastroenterology
Female	NULL	Outpatient	Gastroenterology
Male	NULL	Outpatient	Gastroenterology
Male	NULL	Outpatient	Gastroenterology
Male	NULL	Outpatient	Gastroenterology
Female	NULL	Outpatient	Gastroenterology
Male	NULL	Outpatient	Gastroenterology
Female	NULL	Outpatient	Gastroenterology
Male	NULL	Outpatient	Gastroenterology
Male	NULL	Outpatient	Gastroenterology
Female	NULL	Outpatient	Gastroenterology
Male	NULL	Outpatient	Gastroenterology
Female	NULL	Outpatient	Gastroenterology
Female	NULL	Outpatient	Gastroenterology
Female	NULL	Outpatient	Gastroenterology
Female	NULL	Outpatient	Gastroenterology
Female	NULL	Outpatient	Gastroenterology
Female	NULL	Outpatient	Gastroenterology
Female	NULL	Outpatient	Gastroenterology
Female	NULL	Outpatient	Gastroenterology
Male	NULL	Outpatient	Gastroenterology
Female	NULL	Outpatient	Gastroenterology
Female	NULL	Outpatient	Gastroenterology
Female	NULL	Outpatient	Gastroenterology
Female	NULL	Outpatient	Gastroenterology
Female	NULL	Outpatient	Gastroenterology
Female	NULL	Outpatient	Gastroenterology
Female	NULL	Outpatient	Gastroenterology
Female	NULL	Outpatient	Gastroenterology
Female	NULL	Outpatient	Gastroenterology
Male	NULL	Outpatient	Gastroenterology
Female	NULL	Outpatient	Gastroenterology
Female	NULL	Outpatient	Gastroenterology
Female	NULL	Outpatient	Gastroenterology
Female	NULL	Outpatient	Gastroenterology
Female	NULL	Outpatient	Gastroenterology
Male	NULL	Outpatient	Gastroenterology
Female	NULL	Outpatient	Gastroenterology
Female	NULL	Outpatient	Gastroenterology
Female	NULL	Outpatient	Gastroenterology
Female	NULL	Outpatient	Gastroenterology
Female	NULL	Outpatient	Gastroenterology
Female	NULL	Outpatient	Gastroenterology
Female	NULL	Outpatient	Gastroenterology
Female	NULL	Outpatient	Gastroenterology
Female	NULL	Outpatient	Gastroenterology
Male	NULL	Outpatient	Gastroenterology
Female	NULL	Outpatient	Gastroenterology
Female	NULL	Outpatient	Gastroenterology
Female	NULL	Outpatient	Gastroenterology
Female	NULL	Outpatient	Gastroenterology
Male	NULL	Outpatient	Gastroenterology
Male	NULL	Outpatient	Gastroenterology
Female	NULL	Outpatient	Gastroenterology
Male	NULL	Outpatient	Gastroenterology
Female	NULL	Outpatient	Gastroenterology
Female	NULL	Outpatient	Gastroenterology
Female	NULL	Outpatient	Gastroenterology
Male	NULL	Outpatient	Gastroenterology
Male	NULL	Outpatient	Gastroenterology
Male	NULL	Outpatient	Gastroenterology
Female	NULL	Outpatient	Gastroenterology
Male	NULL	Outpatient	Gastroenterology
Female	NULL	Outpatient	Gastroenterology
Male	NULL	Outpatient	Gastroenterology
Female	NULL	Outpatient	Gastroenterology
Female	NULL	Outpatient	Gastroenterology
Female	NULL	Outpatient	Gastroenterology
Female	NULL	Outpatient	Gastroenterology
Female	NULL	Outpatient	Gastroenterology
Female	NULL	Outpatient	Gastroenterology
Male	NULL	Outpatient	Gastroenterology
Female	NULL	Outpatient	Gastroenterology
Male	NULL	Outpatient	Gastroenterology
Female	NULL	Outpatient	Gastroenterology
Female	NULL	Outpatient	Gastroenterology
Male	NULL	Outpatient	Gastroenterology
Female	NULL	Outpatient	Gastroenterology
Female	NULL	Outpatient	Gastroenterology
Female	NULL	Outpatient	Gastroenterology
Male	NULL	Outpatient	Gastroenterology
Female	NULL	Outpatient	Gastroenterology
Female	NULL	Outpatient	Gastroenterology
Male	NULL	Outpatient	Gastroenterology
Female	NULL	Outpatient	Gastroenterology
Female	NULL	Outpatient	Gastroenterology
Female	NULL	Outpatient	Gastroenterology
Female	NULL	Outpatient	Gastroenterology
Female	NULL	Outpatient	Gastroenterology
Female	NULL	Outpatient	Gastroenterology
Male	NULL	Outpatient	Gastroenterology
Male	NULL	Outpatient	Gastroenterology
Female	NULL	Outpatient	Gastroenterology
Female	NULL	Outpatient	Gastroenterology
Female	NULL	Outpatient	Gastroenterology
Male	NULL	Outpatient	Gastroenterology
Male	NULL	Outpatient	Gastroenterology
Female	NULL	Outpatient	Gastroenterology
Female	NULL	Outpatient	Gastroenterology
Female	NULL	Outpatient	Gastroenterology
Female	NULL	Outpatient	Gastroenterology
Female	NULL	Outpatient	Gastroenterology
Male	NULL	Outpatient	Gastroenterology
Male	NULL	Outpatient	Gastroenterology
Male	NULL	Outpatient	Gastroenterology
Female	NULL	Outpatient	Gastroenterology
Female	NULL	Outpatient	Gastroenterology
Female	NULL	Outpatient	Gastroenterology
Male	NULL	Outpatient	Gastroenterology
Male	NULL	Outpatient	Gastroenterology
Male	NULL	Outpatient	Gastroenterology
Male	NULL	Outpatient	Gastroenterology
Male	NULL	Outpatient	Gastroenterology
Male	NULL	Outpatient	Gastroenterology
Female	NULL	Outpatient	Gastroenterology
Female	NULL	Outpatient	Gastroenterology
Female	NULL	Outpatient	Gastroenterology
Female	NULL	Outpatient	Gastroenterology
Female	NULL	Outpatient	Gastroenterology
Female	NULL	Outpatient	Gastroenterology
Female	NULL	Outpatient	Gastroenterology
Male	NULL	Outpatient	Gastroenterology
Male	NULL	Outpatient	Gastroenterology
Female	NULL	Outpatient	Gastroenterology
Female	NULL	Outpatient	Gastroenterology
Male	NULL	Outpatient	Gastroenterology
Male	NULL	Outpatient	Gastroenterology
Female	NULL	Outpatient	Gastroenterology
Female	NULL	Outpatient	Gastroenterology
Female	NULL	Outpatient	Gastroenterology
Female	NULL	Outpatient	Gastroenterology
Female	NULL	Outpatient	Gastroenterology
Female	NULL	Outpatient	Gastroenterology
Female	NULL	Outpatient	Gastroenterology
Female	NULL	Outpatient	Gastroenterology
Female	NULL	Outpatient	Gastroenterology
Female	NULL	Outpatient	Gastroenterology
Female	NULL	Outpatient	Gastroenterology
Female	NULL	Outpatient	Gastroenterology
Male	NULL	Outpatient	Gastroenterology
Female	NULL	Outpatient	Gastroenterology
Female	NULL	Outpatient	Gastroenterology
Male	NULL	Outpatient	Gastroenterology
Male	NULL	Outpatient	Gastroenterology
Male	NULL	Outpatient	Gastroenterology
Female	NULL	Outpatient	Gastroenterology
Female	NULL	Outpatient	Gastroenterology
Male	NULL	Outpatient	Gastroenterology
Female	NULL	Outpatient	Gastroenterology
Female	NULL	Outpatient	Gastroenterology
Female	NULL	Outpatient	Gastroenterology
Female	NULL	Outpatient	Gastroenterology
Female	NULL	Outpatient	Gastroenterology
Male	NULL	Outpatient	Gastroenterology
Male	NULL	Outpatient	Gastroenterology
Male	NULL	Outpatient	Gastroenterology
Female	NULL	Outpatient	Gastroenterology
Female	NULL	Outpatient	Gastroenterology
Male	NULL	Outpatient	Gastroenterology
Female	NULL	Outpatient	Gastroenterology
Female	NULL	Outpatient	Gastroenterology
Female	NULL	Outpatient	Gastroenterology
Female	NULL	Outpatient	Gastroenterology
Female	NULL	Outpatient	Gastroenterology
Male	NULL	Outpatient	Gastroenterology
Female	NULL	Outpatient	Gastroenterology
Female	NULL	Outpatient	Gastroenterology
Female	NULL	Outpatient	Gastroenterology
Female	NULL	Outpatient	Gastroenterology
Female	NULL	Outpatient	Gastroenterology
Female	NULL	Outpatient	Gastroenterology
Male	NULL	Outpatient	Gastroenterology
Female	NULL	Outpatient	Gastroenterology
Female	NULL	Outpatient	Gastroenterology
Female	NULL	Outpatient	Gastroenterology
Female	NULL	Outpatient	Gastroenterology
Female	NULL	Outpatient	Gastroenterology
Female	NULL	Outpatient	Gastroenterology
Male	NULL	Outpatient	Gastroenterology
Female	NULL	Outpatient	Gastroenterology
Female	NULL	Outpatient	Gastroenterology
Female	NULL	Outpatient	Gastroenterology
Female	NULL	Outpatient	Gastroenterology
Male	NULL	Outpatient	Gastroenterology
Female	NULL	Outpatient	Gastroenterology
Female	NULL	Outpatient	Gastroenterology
Male	NULL	Outpatient	Gastroenterology
Female	NULL	Outpatient	Gastroenterology
Female	NULL	Outpatient	Gastroenterology
Female	NULL	Outpatient	Gastroenterology
Female	NULL	Outpatient	Gastroenterology
Female	NULL	Outpatient	Gastroenterology
Male	NULL	Outpatient	Gastroenterology
Female	NULL	Outpatient	Gastroenterology
Female	NULL	Outpatient	Gastroenterology
Female	NULL	Outpatient	Gastroenterology
Male	NULL	Outpatient	Gastroenterology
Female	NULL	Outpatient	Gastroenterology
Male	NULL	Outpatient	Gastroenterology
Female	NULL	Outpatient	Gastroenterology
Female	NULL	Outpatient	Gastroenterology
Female	NULL	Outpatient	Gastroenterology
Female	NULL	Outpatient	Gastroenterology
Female	NULL	Outpatient	Gastroenterology
Female	NULL	Outpatient	Gastroenterology
Female	NULL	Outpatient	Gastroenterology
Female	NULL	Outpatient	Gastroenterology
Male	NULL	Outpatient	Gastroenterology
Male	NULL	Outpatient	Gastroenterology
Male	NULL	Outpatient	Gastroenterology
Female	NULL	Outpatient	Gastroenterology
Female	NULL	Outpatient	Gastroenterology
Female	NULL	Outpatient	Gastroenterology
Female	NULL	Outpatient	Gastroenterology
Female	NULL	Outpatient	Gastroenterology
Female	NULL	Outpatient	Gastroenterology
Female	NULL	Outpatient	Gastroenterology
Female	NULL	Outpatient	Gastroenterology
Female	NULL	Outpatient	Gastroenterology
Female	NULL	Outpatient	Gastroenterology
Female	NULL	Outpatient	Gastroenterology
Female	NULL	Outpatient	Gastroenterology
Female	NULL	Outpatient	Gastroenterology
Female	NULL	Outpatient	Gastroenterology
Female	NULL	Outpatient	Gastroenterology
Male	NULL	Outpatient	Gastroenterology
Female	NULL	Outpatient	Gastroenterology
Male	NULL	Outpatient	Gastroenterology
Female	NULL	Outpatient	Gastroenterology
Female	NULL	Outpatient	Gastroenterology
Female	NULL	Outpatient	Gastroenterology
Female	NULL	Outpatient	Gastroenterology
Male	NULL	Outpatient	Gastroenterology
Male	NULL	Outpatient	Gastroenterology
Male	NULL	Outpatient	Gastroenterology
Male	NULL	Outpatient	Gastroenterology
Male	NULL	Outpatient	Gastroenterology
Male	NULL	Outpatient	Gastroenterology
Female	NULL	Outpatient	Gastroenterology
Female	NULL	Outpatient	Gastroenterology
Male	NULL	Outpatient	Gastroenterology
Male	NULL	Outpatient	Gastroenterology
Female	NULL	Outpatient	Gastroenterology
Female	NULL	Outpatient	Gastroenterology
Female	NULL	Outpatient	Gastroenterology
Female	NULL	Outpatient	Gastroenterology
Male	NULL	Outpatient	Gastroenterology
Female	NULL	Outpatient	Gastroenterology
Male	NULL	Outpatient	Gastroenterology
Male	NULL	Outpatient	Gastroenterology
Male	NULL	Outpatient	Gastroenterology
Male	NULL	Outpatient	Gastroenterology
Male	NULL	Outpatient	Gastroenterology
Female	NULL	Outpatient	Gastroenterology
Female	NULL	Outpatient	Gastroenterology
Female	NULL	Outpatient	Gastroenterology
Male	NULL	Outpatient	Gastroenterology
Female	NULL	Outpatient	Gastroenterology
Female	NULL	Outpatient	Gastroenterology
Male	NULL	Outpatient	Gastroenterology
Female	NULL	Outpatient	Gastroenterology
Female	NULL	Outpatient	Gastroenterology
Female	NULL	Outpatient	Gastroenterology
Female	NULL	Outpatient	Gastroenterology
Female	NULL	Outpatient	Gastroenterology
Male	NULL	Outpatient	Gastroenterology
Female	NULL	Outpatient	Gastroenterology
Female	NULL	Outpatient	Gastroenterology
Female	NULL	Outpatient	Gastroenterology
Female	NULL	Outpatient	Gastroenterology
Male	NULL	Outpatient	Gastroenterology
Female	NULL	Outpatient	Gastroenterology
Male	NULL	Outpatient	Gastroenterology
Male	NULL	Outpatient	Gastroenterology
Male	NULL	Outpatient	Gastroenterology
Male	NULL	Outpatient	Gastroenterology
Female	NULL	Outpatient	Gastroenterology
Female	NULL	Outpatient	Gastroenterology
Female	NULL	Outpatient	Gastroenterology
Female	NULL	Outpatient	Gastroenterology
Female	NULL	Outpatient	Gastroenterology
Female	NULL	Outpatient	Gastroenterology
Female	NULL	Outpatient	Gastroenterology
Female	NULL	Outpatient	Gastroenterology
Female	NULL	Outpatient	Gastroenterology
Female	NULL	Outpatient	Gastroenterology
Male	NULL	Outpatient	Gastroenterology
Female	NULL	Outpatient	Gastroenterology
Female	NULL	Outpatient	Gastroenterology
Female	NULL	Outpatient	Gastroenterology
Female	NULL	Outpatient	Gastroenterology
Female	NULL	Outpatient	Gastroenterology
Male	NULL	Outpatient	Gastroenterology
Male	NULL	Outpatient	Gastroenterology
Male	NULL	Outpatient	Gastroenterology
Male	NULL	Outpatient	Gastroenterology
Female	NULL	Outpatient	Gastroenterology
Female	NULL	Outpatient	Gastroenterology
Female	NULL	Outpatient	Gastroenterology
Female	NULL	Outpatient	Gastroenterology
Female	NULL	Outpatient	Gastroenterology
Male	NULL	Outpatient	Gastroenterology
Male	NULL	Outpatient	Gastroenterology
Male	NULL	Outpatient	Gastroenterology
Female	NULL	Outpatient	Gastroenterology
Female	NULL	Outpatient	Gastroenterology
Female	NULL	Outpatient	Gastroenterology
Female	NULL	Outpatient	Gastroenterology
Female	NULL	Outpatient	Gastroenterology
Female	NULL	Outpatient	Gastroenterology
Female	NULL	Outpatient	Gastroenterology
Female	NULL	Outpatient	Gastroenterology
Female	NULL	Outpatient	Gastroenterology
Female	NULL	Outpatient	Gastroenterology
Female	NULL	Outpatient	Gastroenterology
Female	NULL	Outpatient	Gastroenterology
Male	NULL	Outpatient	Gastroenterology
Female	NULL	Outpatient	Gastroenterology
Female	NULL	Outpatient	Gastroenterology
Male	NULL	Outpatient	Gastroenterology
Male	NULL	Outpatient	Gastroenterology
Female	NULL	Outpatient	Gastroenterology
Female	NULL	Outpatient	Gastroenterology
Female	NULL	Outpatient	Gastroenterology
Male	NULL	Outpatient	Gastroenterology
Male	NULL	Outpatient	Gastroenterology
Male	NULL	Outpatient	Gastroenterology
Male	NULL	Outpatient	Gastroenterology
Male	NULL	Outpatient	Gastroenterology
Female	NULL	Outpatient	Gastroenterology
Female	NULL	Outpatient	Gastroenterology
Male	NULL	Outpatient	Gastroenterology
Male	NULL	Outpatient	Gastroenterology
Male	NULL	Outpatient	Gastroenterology
Male	NULL	Outpatient	Gastroenterology
Male	NULL	Outpatient	Gastroenterology
Female	NULL	Outpatient	Gastroenterology
Female	NULL	Outpatient	Gastroenterology
Female	NULL	Outpatient	Gastroenterology
Male	NULL	Outpatient	Gastroenterology
Male	NULL	Outpatient	Gastroenterology
Male	NULL	Outpatient	Gastroenterology
Female	NULL	Outpatient	Gastroenterology
Male	NULL	Outpatient	Gastroenterology
Male	NULL	Outpatient	Gastroenterology
Male	NULL	Outpatient	Gastroenterology
Male	NULL	Outpatient	Gastroenterology
Male	NULL	Outpatient	Gastroenterology
Male	NULL	Outpatient	Gastroenterology
Female	NULL	Outpatient	Gastroenterology
Female	NULL	Outpatient	Gastroenterology
Female	NULL	Outpatient	Gastroenterology
Male	NULL	Outpatient	Gastroenterology
Male	NULL	Outpatient	Gastroenterology
Female	NULL	Outpatient	Gastroenterology
Female	NULL	Outpatient	Gastroenterology
Male	NULL	Outpatient	Gastroenterology
Male	NULL	Outpatient	Gastroenterology
Female	NULL	Outpatient	Gastroenterology
Male	NULL	Outpatient	Gastroenterology
Female	NULL	Outpatient	Gastroenterology
Male	NULL	Outpatient	Gastroenterology
Male	NULL	Outpatient	Gastroenterology
Male	NULL	Outpatient	Gastroenterology
Male	NULL	Outpatient	Gastroenterology
Female	NULL	Outpatient	Gastroenterology
Male	NULL	Outpatient	Gastroenterology
Male	NULL	Outpatient	Gastroenterology
Male	NULL	Outpatient	Gastroenterology
Male	NULL	Outpatient	Gastroenterology
Female	NULL	Outpatient	Gastroenterology
Female	NULL	Outpatient	Gastroenterology
Female	NULL	Outpatient	Gastroenterology
Female	NULL	Outpatient	Gastroenterology
Female	NULL	Outpatient	Gastroenterology
Female	NULL	Outpatient	Gastroenterology
Female	NULL	Outpatient	Gastroenterology
Female	NULL	Outpatient	Gastroenterology
Female	NULL	Outpatient	Gastroenterology
Male	NULL	Outpatient	Gastroenterology
Female	NULL	Outpatient	Gastroenterology
Male	NULL	Outpatient	Gastroenterology
Male	NULL	Outpatient	Gastroenterology
Male	NULL	Outpatient	Gastroenterology
Female	NULL	Outpatient	Gastroenterology
Male	NULL	Outpatient	Gastroenterology
Male	NULL	Outpatient	Gastroenterology
Female	NULL	Outpatient	Gastroenterology
Female	NULL	Outpatient	Gastroenterology
Female	NULL	Outpatient	Gastroenterology
Female	NULL	Outpatient	Gastroenterology
Male	NULL	Outpatient	Gastroenterology
Male	NULL	Outpatient	Gastroenterology
Male	NULL	Outpatient	Gastroenterology
Female	NULL	Outpatient	Gastroenterology
Male	NULL	Outpatient	Gastroenterology
Female	NULL	Outpatient	Gastroenterology
Female	NULL	Outpatient	Gastroenterology
Female	NULL	Outpatient	Gastroenterology
Female	NULL	Outpatient	Gastroenterology
Male	NULL	Outpatient	Gastroenterology
Female	NULL	Outpatient	Gastroenterology
Female	NULL	Outpatient	Gastroenterology
Female	NULL	Outpatient	Gastroenterology
Female	NULL	Outpatient	Gastroenterology
Male	NULL	Outpatient	Gastroenterology
Female	NULL	Outpatient	Gastroenterology
Female	NULL	Outpatient	Gastroenterology
Male	NULL	Outpatient	Gastroenterology
Male	NULL	Outpatient	Gastroenterology
Male	NULL	Outpatient	Gastroenterology
Female	NULL	Outpatient	Gastroenterology
Female	NULL	Outpatient	Gastroenterology
Female	NULL	Outpatient	Gastroenterology
Male	NULL	Outpatient	Gastroenterology
Male	NULL	Outpatient	Gastroenterology
Female	NULL	Outpatient	Gastroenterology
Male	NULL	Outpatient	Gastroenterology
Male	NULL	Outpatient	Gastroenterology
Female	NULL	Outpatient	Gastroenterology
Female	NULL	Outpatient	Gastroenterology
Female	NULL	Outpatient	Gastroenterology
Male	NULL	Outpatient	Gastroenterology
Male	NULL	Outpatient	Gastroenterology
Male	NULL	Outpatient	Gastroenterology
Female	NULL	Outpatient	Gastroenterology
Female	NULL	Outpatient	Gastroenterology
Female	NULL	Outpatient	Gastroenterology
Female	NULL	Outpatient	Gastroenterology
Female	NULL	Outpatient	Gastroenterology
Female	NULL	Outpatient	Gastroenterology
Female	NULL	Outpatient	Gastroenterology
Male	NULL	Outpatient	Gastroenterology
Female	NULL	Outpatient	Gastroenterology
Female	NULL	Outpatient	Gastroenterology
Male	NULL	Outpatient	Gastroenterology
Female	NULL	Outpatient	Gastroenterology
Female	NULL	Outpatient	Gastroenterology
Female	NULL	Outpatient	Gastroenterology
Female	NULL	Outpatient	Gastroenterology
Female	NULL	Outpatient	Gastroenterology
Female	NULL	Outpatient	Gastroenterology
Female	NULL	Outpatient	Gastroenterology
Male	NULL	Outpatient	Gastroenterology
Female	NULL	Outpatient	Gastroenterology
Male	NULL	Outpatient	Gastroenterology
Female	NULL	Outpatient	Gastroenterology
Male	NULL	Outpatient	Gastroenterology
Male	NULL	Outpatient	Gastroenterology
Female	NULL	Outpatient	Gastroenterology
Male	NULL	Outpatient	Gastroenterology
Female	NULL	Outpatient	Gastroenterology
Male	NULL	Outpatient	Gastroenterology
Male	NULL	Outpatient	Gastroenterology
Male	NULL	Outpatient	Gastroenterology
Male	NULL	Outpatient	Gastroenterology
Male	NULL	Outpatient	Gastroenterology
Female	NULL	Outpatient	Gastroenterology
Female	NULL	Outpatient	Gastroenterology
Female	NULL	Outpatient	Gastroenterology
Female	NULL	Outpatient	Gastroenterology
Female	NULL	Outpatient	Gastroenterology
Male	NULL	Outpatient	Gastroenterology
Female	NULL	Outpatient	Gastroenterology
Female	NULL	Outpatient	Gastroenterology
Female	NULL	Outpatient	Gastroenterology
Male	NULL	Outpatient	Gastroenterology
Male	NULL	Outpatient	Gastroenterology
Male	NULL	Outpatient	Gastroenterology
Female	NULL	Outpatient	Gastroenterology
Male	NULL	Outpatient	Gastroenterology
Male	NULL	Outpatient	Gastroenterology
Male	NULL	Outpatient	Gastroenterology
Male	NULL	Outpatient	Gastroenterology
Male	NULL	Outpatient	Gastroenterology
Male	NULL	Outpatient	Gastroenterology
Female	NULL	Outpatient	Gastroenterology
Female	NULL	Outpatient	Gastroenterology
Female	NULL	Outpatient	Gastroenterology
Female	NULL	Outpatient	Gastroenterology
Female	NULL	Outpatient	Gastroenterology
Female	NULL	Outpatient	Gastroenterology
Female	NULL	Outpatient	Gastroenterology
Female	NULL	Outpatient	Gastroenterology
Female	NULL	Outpatient	Gastroenterology
Female	NULL	Outpatient	Gastroenterology
Female	NULL	Outpatient	Gastroenterology
Male	NULL	Outpatient	Gastroenterology
Male	NULL	Outpatient	Gastroenterology
Female	NULL	Outpatient	Gastroenterology
Female	NULL	Outpatient	Gastroenterology
Female	NULL	Outpatient	Gastroenterology
Female	NULL	Outpatient	Gastroenterology
Male	NULL	Outpatient	Gastroenterology
Female	NULL	Outpatient	Gastroenterology
Female	NULL	Outpatient	Gastroenterology
Female	NULL	Outpatient	Gastroenterology
Female	NULL	Outpatient	Gastroenterology
Female	NULL	Outpatient	Gastroenterology
Female	NULL	Outpatient	Gastroenterology
Female	NULL	Outpatient	Gastroenterology
Female	NULL	Outpatient	Gastroenterology
Female	NULL	Outpatient	Gastroenterology
Female	NULL	Outpatient	Gastroenterology
Male	NULL	Outpatient	Gastroenterology
Male	NULL	Outpatient	Gastroenterology
Male	NULL	Outpatient	Gastroenterology
Male	NULL	Outpatient	Gastroenterology
Male	NULL	Outpatient	Gastroenterology
Female	NULL	Outpatient	Gastroenterology
Male	NULL	Outpatient	Gastroenterology
Female	NULL	Outpatient	Gastroenterology
Female	NULL	Outpatient	Gastroenterology
Female	NULL	Outpatient	Gastroenterology
Female	NULL	Outpatient	Gastroenterology
Female	NULL	Outpatient	Gastroenterology
Male	NULL	Outpatient	Gastroenterology
Male	NULL	Outpatient	Gastroenterology
Female	NULL	Outpatient	Gastroenterology
Male	NULL	Outpatient	Gastroenterology
Male	NULL	Outpatient	Gastroenterology
Female	NULL	Outpatient	Gastroenterology
Male	NULL	Outpatient	Gastroenterology
Female	NULL	Outpatient	Gastroenterology
Male	NULL	Outpatient	Gastroenterology
Female	NULL	Outpatient	Gastroenterology
Male	NULL	Outpatient	Gastroenterology
Male	NULL	Outpatient	Gastroenterology
Female	NULL	Outpatient	Gastroenterology
Female	NULL	Outpatient	Gastroenterology
Female	NULL	Outpatient	Gastroenterology
Female	NULL	Outpatient	Gastroenterology
Female	NULL	Outpatient	Gastroenterology
Female	NULL	Outpatient	Gastroenterology
Female	NULL	Outpatient	Gastroenterology
Male	NULL	Outpatient	Gastroenterology
Female	NULL	Outpatient	Gastroenterology
Female	NULL	Outpatient	Gastroenterology
Male	NULL	Outpatient	Gastroenterology
Female	NULL	Outpatient	Gastroenterology
Female	NULL	Outpatient	Gastroenterology
Female	NULL	Outpatient	Gastroenterology
Male	NULL	Outpatient	Gastroenterology
Male	NULL	Outpatient	Gastroenterology
Male	NULL	Outpatient	Gastroenterology
Female	NULL	Outpatient	Gastroenterology
Female	NULL	Outpatient	Gastroenterology
Female	NULL	Outpatient	Gastroenterology
Female	NULL	Outpatient	Gastroenterology
Female	NULL	Outpatient	Gastroenterology
Female	NULL	Outpatient	Gastroenterology
Female	NULL	Outpatient	Gastroenterology
Female	NULL	Outpatient	Gastroenterology
Female	NULL	Outpatient	Gastroenterology
Male	NULL	Outpatient	Gastroenterology
Male	NULL	Outpatient	Gastroenterology
Female	NULL	Outpatient	Gastroenterology
Female	NULL	Outpatient	Gastroenterology
Female	NULL	Outpatient	Gastroenterology
Female	NULL	Outpatient	Gastroenterology
Female	NULL	Outpatient	Gastroenterology
Female	NULL	Outpatient	Gastroenterology
Female	NULL	Outpatient	Gastroenterology
Female	NULL	Outpatient	Gastroenterology
Male	NULL	Outpatient	Gastroenterology
Female	NULL	Outpatient	Gastroenterology
Male	NULL	Outpatient	Gastroenterology
Male	NULL	Outpatient	Gastroenterology
Male	NULL	Outpatient	Gastroenterology
Female	NULL	Outpatient	Gastroenterology
Male	NULL	Outpatient	Gastroenterology
Female	NULL	Outpatient	Gastroenterology
Female	NULL	Outpatient	Gastroenterology
Male	NULL	Outpatient	Gastroenterology
Male	NULL	Outpatient	Gastroenterology
Female	NULL	Outpatient	Gastroenterology
Female	NULL	Outpatient	Gastroenterology
Female	NULL	Outpatient	Gastroenterology
Female	NULL	Outpatient	Gastroenterology
Female	NULL	Outpatient	Gastroenterology
Female	NULL	Outpatient	Gastroenterology
Female	NULL	Outpatient	Gastroenterology
Female	NULL	Outpatient	Gastroenterology
Male	NULL	Outpatient	Gastroenterology
Female	NULL	Outpatient	Gastroenterology
Female	NULL	Outpatient	Gastroenterology
Male	NULL	Outpatient	Gastroenterology
Female	NULL	Outpatient	Gastroenterology
Female	NULL	Outpatient	Gastroenterology
Female	NULL	Outpatient	Gastroenterology
Male	NULL	Outpatient	Gastroenterology
Female	NULL	Outpatient	Gastroenterology
Male	NULL	Outpatient	Gastroenterology
Female	NULL	Outpatient	Gastroenterology
Female	NULL	Outpatient	Gastroenterology
Female	NULL	Outpatient	Gastroenterology
Female	NULL	Outpatient	Gastroenterology
Male	NULL	Outpatient	Gastroenterology
Male	NULL	Outpatient	Gastroenterology
Male	NULL	Outpatient	Gastroenterology
Female	NULL	Outpatient	Gastroenterology
Female	NULL	Outpatient	Gastroenterology
Male	NULL	Outpatient	Gastroenterology
Male	NULL	Outpatient	Gastroenterology
Female	NULL	Outpatient	Gastroenterology
Female	NULL	Outpatient	Gastroenterology
Female	NULL	Outpatient	Gastroenterology
Male	NULL	Outpatient	Gastroenterology
Female	NULL	Outpatient	Gastroenterology
Male	NULL	Outpatient	Gastroenterology
Female	NULL	Outpatient	Gastroenterology
Female	NULL	Outpatient	Gastroenterology
Male	NULL	Outpatient	Gastroenterology
Female	NULL	Outpatient	Gastroenterology
Female	NULL	Outpatient	Gastroenterology
Male	NULL	Outpatient	Gastroenterology
Female	NULL	Outpatient	Gastroenterology
Female	NULL	Outpatient	Gastroenterology
Male	NULL	Outpatient	Gastroenterology
Female	NULL	Outpatient	Gastroenterology
Female	NULL	Outpatient	Gastroenterology
Female	NULL	Outpatient	Gastroenterology
Female	NULL	Outpatient	Gastroenterology
Female	NULL	Outpatient	Gastroenterology
Female	NULL	Outpatient	Gastroenterology
Female	NULL	Outpatient	Gastroenterology
Female	NULL	Outpatient	Gastroenterology
Female	NULL	Outpatient	Gastroenterology
Female	NULL	Outpatient	Gastroenterology
Male	NULL	Outpatient	Gastroenterology
Male	NULL	Outpatient	Gastroenterology
Female	NULL	Outpatient	Gastroenterology
Female	NULL	Outpatient	Gastroenterology
Female	NULL	Outpatient	Gastroenterology
Female	NULL	Outpatient	Gastroenterology
Female	NULL	Outpatient	Gastroenterology
Female	NULL	Outpatient	Gastroenterology
Male	NULL	Outpatient	Gastroenterology
Male	NULL	Outpatient	Gastroenterology
Male	NULL	Outpatient	Gastroenterology
Female	NULL	Outpatient	Gastroenterology
Female	NULL	Outpatient	Gastroenterology
Female	NULL	Outpatient	Gastroenterology
Male	NULL	Outpatient	Gastroenterology
Female	NULL	Outpatient	Gastroenterology
Female	NULL	Outpatient	Gastroenterology
Male	NULL	Outpatient	Gastroenterology
Male	NULL	Outpatient	Gastroenterology
Female	NULL	Outpatient	Gastroenterology
Female	NULL	Outpatient	Gastroenterology
Female	NULL	Outpatient	Gastroenterology
Female	NULL	Outpatient	Gastroenterology
Female	NULL	Outpatient	Gastroenterology
Male	NULL	Outpatient	Gastroenterology
Male	NULL	Outpatient	Gastroenterology
Female	NULL	Outpatient	Gastroenterology
Female	NULL	Outpatient	Gastroenterology
Female	NULL	Outpatient	Gastroenterology
Male	NULL	Outpatient	Gastroenterology
Female	NULL	Outpatient	Gastroenterology
Female	NULL	Outpatient	Gastroenterology
Female	NULL	Outpatient	Gastroenterology
Female	NULL	Outpatient	Gastroenterology
Female	NULL	Outpatient	Gastroenterology
Female	NULL	Outpatient	Gastroenterology
Male	NULL	Outpatient	Gastroenterology
Male	NULL	Outpatient	Gastroenterology
Male	NULL	Outpatient	Gastroenterology
Male	NULL	Outpatient	Gastroenterology
Female	NULL	Outpatient	Gastroenterology
Male	NULL	Outpatient	Gastroenterology
Male	NULL	Outpatient	Gastroenterology
Male	NULL	Outpatient	Gastroenterology
Male	NULL	Outpatient	Gastroenterology
Female	NULL	Outpatient	Gastroenterology
Male	NULL	Outpatient	Gastroenterology
Female	NULL	Outpatient	Gastroenterology
Male	NULL	Outpatient	Gastroenterology
Female	NULL	Outpatient	Gastroenterology
Male	NULL	Outpatient	Gastroenterology
Female	NULL	Outpatient	Gastroenterology
Female	NULL	Outpatient	Gastroenterology
Male	NULL	Outpatient	Gastroenterology
Female	NULL	Outpatient	Gastroenterology
Male	NULL	Outpatient	Gastroenterology
Male	NULL	Outpatient	Gastroenterology
Male	NULL	Outpatient	Gastroenterology
Male	NULL	Outpatient	Gastroenterology
Female	NULL	Outpatient	Gastroenterology
Female	NULL	Outpatient	Gastroenterology
Male	NULL	Outpatient	Gastroenterology
Male	NULL	Outpatient	Gastroenterology
Female	NULL	Outpatient	Gastroenterology
Female	NULL	Outpatient	Gastroenterology
Male	NULL	Outpatient	Gastroenterology
Male	NULL	Outpatient	Gastroenterology
Female	NULL	Outpatient	Gastroenterology
Female	NULL	Outpatient	Gastroenterology
Male	NULL	Outpatient	Gastroenterology
Male	NULL	Outpatient	Gastroenterology
Male	NULL	Outpatient	Gastroenterology
Female	NULL	Outpatient	Gastroenterology
Female	NULL	Outpatient	Gastroenterology
Male	NULL	Outpatient	Gastroenterology
Female	NULL	Outpatient	Gastroenterology
Female	NULL	Outpatient	Gastroenterology
Male	NULL	Outpatient	Gastroenterology
Male	NULL	Outpatient	Gastroenterology
Female	NULL	Outpatient	Gastroenterology
Female	NULL	Outpatient	Gastroenterology
Female	NULL	Outpatient	Gastroenterology
Female	NULL	Outpatient	Gastroenterology
Female	NULL	Outpatient	Gastroenterology
Female	NULL	Outpatient	Gastroenterology
Male	NULL	Outpatient	Gastroenterology
Female	NULL	Outpatient	Gastroenterology
Male	NULL	Outpatient	Gastroenterology
Female	NULL	Outpatient	Gastroenterology
Female	NULL	Outpatient	Gastroenterology
Female	NULL	Outpatient	Gastroenterology
Female	NULL	Outpatient	Gastroenterology
Female	NULL	Outpatient	Gastroenterology
Female	NULL	Outpatient	Gastroenterology
Female	NULL	Outpatient	Gastroenterology
Male	NULL	Outpatient	Gastroenterology
Female	NULL	Outpatient	Gastroenterology
Female	NULL	Outpatient	Gastroenterology
Female	NULL	Outpatient	Gastroenterology
Male	NULL	Outpatient	Gastroenterology
Male	NULL	Outpatient	Gastroenterology
Female	NULL	Outpatient	Gastroenterology
Female	NULL	Outpatient	Gastroenterology
Female	NULL	Outpatient	Gastroenterology
Female	NULL	Outpatient	Gastroenterology
Male	NULL	Outpatient	Gastroenterology
Female	NULL	Outpatient	Gastroenterology
Male	NULL	Outpatient	Gastroenterology
Female	NULL	Outpatient	Gastroenterology
Female	NULL	Outpatient	Gastroenterology
Female	NULL	Outpatient	Gastroenterology
Male	NULL	Outpatient	Gastroenterology
Female	NULL	Outpatient	Gastroenterology
Female	NULL	Outpatient	Gastroenterology
Female	NULL	Outpatient	Gastroenterology
Female	NULL	Outpatient	Gastroenterology
Female	NULL	Outpatient	Gastroenterology
Male	NULL	Outpatient	Gastroenterology
Male	NULL	Outpatient	Gastroenterology
Female	NULL	Outpatient	Gastroenterology
Male	NULL	Outpatient	Gastroenterology
Male	NULL	Outpatient	Gastroenterology
Male	NULL	Outpatient	Gastroenterology
Male	NULL	Outpatient	Gastroenterology
Male	NULL	Outpatient	Gastroenterology
Male	NULL	Outpatient	Gastroenterology
Female	NULL	Outpatient	Gastroenterology
Female	NULL	Outpatient	Gastroenterology
Male	NULL	Outpatient	Gastroenterology
Male	NULL	Outpatient	Gastroenterology
Female	NULL	Outpatient	Gastroenterology
Female	NULL	Outpatient	Gastroenterology
Female	NULL	Outpatient	Gastroenterology
Female	NULL	Outpatient	Gastroenterology
Female	NULL	Outpatient	Gastroenterology
Male	NULL	Outpatient	Gastroenterology
Male	NULL	Outpatient	Gastroenterology
Male	NULL	Outpatient	Gastroenterology
Female	NULL	Outpatient	Gastroenterology
Male	NULL	Outpatient	Gastroenterology
Female	NULL	Outpatient	Gastroenterology
Male	NULL	Outpatient	Gastroenterology
Male	NULL	Outpatient	Gastroenterology
Male	NULL	Outpatient	Gastroenterology
Male	NULL	Outpatient	Gastroenterology
Female	NULL	Outpatient	Gastroenterology
Female	NULL	Outpatient	Gastroenterology
Female	NULL	Outpatient	Gastroenterology
Female	NULL	Outpatient	Gastroenterology
Female	NULL	Outpatient	Gastroenterology
Male	NULL	Outpatient	Gastroenterology
Male	NULL	Outpatient	Gastroenterology
Male	NULL	Outpatient	Gastroenterology
Male	NULL	Outpatient	Gastroenterology
Male	NULL	Outpatient	Gastroenterology
Female	NULL	Outpatient	Gastroenterology
Male	NULL	Outpatient	Gastroenterology
Female	NULL	Outpatient	Gastroenterology
Male	NULL	Outpatient	Gastroenterology
Female	NULL	Outpatient	Gastroenterology
Male	NULL	Outpatient	Gastroenterology
Female	NULL	Outpatient	Gastroenterology
Male	NULL	Outpatient	Gastroenterology
Female	NULL	Outpatient	Gastroenterology
Male	NULL	Outpatient	Gastroenterology
Female	NULL	Outpatient	Gastroenterology
Female	NULL	Outpatient	Gastroenterology
Male	NULL	Outpatient	Gastroenterology
Female	NULL	Outpatient	Gastroenterology
Female	NULL	Outpatient	Gastroenterology
Female	NULL	Outpatient	Gastroenterology
Female	NULL	Outpatient	Gastroenterology
Female	NULL	Outpatient	Gastroenterology
Female	NULL	Outpatient	Gastroenterology
Female	NULL	Outpatient	Gastroenterology
Male	NULL	Outpatient	Gastroenterology
Female	NULL	Outpatient	Gastroenterology
Female	NULL	Outpatient	Gastroenterology
Male	NULL	Outpatient	Gastroenterology
Female	NULL	Outpatient	Gastroenterology
Female	NULL	Outpatient	Gastroenterology
Female	NULL	Outpatient	Gastroenterology
Female	NULL	Outpatient	Gastroenterology
Female	NULL	Outpatient	Gastroenterology
Male	NULL	Outpatient	Gastroenterology
Female	NULL	Outpatient	Gastroenterology
Female	NULL	Outpatient	Gastroenterology
Male	NULL	Outpatient	Gastroenterology
Male	NULL	Outpatient	Gastroenterology
Male	NULL	Outpatient	Gastroenterology
Female	NULL	Outpatient	Gastroenterology
Male	NULL	Outpatient	Gastroenterology
Male	NULL	Outpatient	Gastroenterology
Female	NULL	Outpatient	Gastroenterology
Female	NULL	Outpatient	Gastroenterology
Female	NULL	Outpatient	Gastroenterology
Male	NULL	Outpatient	Gastroenterology
Female	NULL	Outpatient	Gastroenterology
Female	NULL	Outpatient	Gastroenterology
Female	NULL	Outpatient	Gastroenterology
Male	NULL	Outpatient	Gastroenterology
Male	NULL	Outpatient	Gastroenterology
Female	NULL	Outpatient	Gastroenterology
Female	NULL	Outpatient	Gastroenterology
Male	NULL	Outpatient	Gastroenterology
Female	NULL	Outpatient	Gastroenterology
Female	NULL	Outpatient	Gastroenterology
Male	NULL	Outpatient	Gastroenterology
Female	NULL	Outpatient	Gastroenterology
Female	NULL	Outpatient	Gastroenterology
Female	NULL	Outpatient	Gastroenterology
Female	NULL	Outpatient	Gastroenterology
Female	NULL	Outpatient	Gastroenterology
Female	NULL	Outpatient	Gastroenterology
Male	NULL	Outpatient	Gastroenterology
Male	NULL	Outpatient	Gastroenterology
Male	NULL	Outpatient	Gastroenterology
Female	NULL	Outpatient	Gastroenterology
Male	NULL	Outpatient	Gastroenterology
Male	NULL	Outpatient	Gastroenterology
Male	NULL	Outpatient	Gastroenterology
Female	NULL	Outpatient	Gastroenterology
Female	NULL	Outpatient	Gastroenterology
Male	NULL	Outpatient	Gastroenterology
Female	NULL	Outpatient	Gastroenterology
Male	NULL	Outpatient	Gastroenterology
Male	NULL	Outpatient	Gastroenterology
Male	NULL	Outpatient	Gastroenterology
Male	NULL	Outpatient	Gastroenterology
Male	NULL	Outpatient	Gastroenterology
Male	NULL	Outpatient	Gastroenterology
Female	NULL	Outpatient	Gastroenterology
Female	NULL	Outpatient	Gastroenterology
Female	NULL	Outpatient	Gastroenterology
Male	NULL	Outpatient	Gastroenterology
Male	NULL	Outpatient	Gastroenterology
Male	NULL	Outpatient	Gastroenterology
Male	NULL	Outpatient	Gastroenterology
Male	NULL	Outpatient	Gastroenterology
Female	NULL	Outpatient	Gastroenterology
Male	NULL	Outpatient	Gastroenterology
Male	NULL	Outpatient	Gastroenterology
Male	NULL	Outpatient	Gastroenterology
Male	NULL	Outpatient	Gastroenterology
Female	NULL	Outpatient	Gastroenterology
Male	NULL	Outpatient	Gastroenterology
Female	NULL	Outpatient	Gastroenterology
Male	NULL	Outpatient	Gastroenterology
Female	NULL	Outpatient	Gastroenterology
Male	NULL	Outpatient	Gastroenterology
Female	NULL	Outpatient	Gastroenterology
Male	NULL	Outpatient	Gastroenterology
Female	NULL	Outpatient	Gastroenterology
Female	NULL	Outpatient	Gastroenterology
Female	NULL	Outpatient	Gastroenterology
Male	NULL	Outpatient	Gastroenterology
Female	NULL	Outpatient	Gastroenterology
Male	NULL	Outpatient	Gastroenterology
Female	NULL	Outpatient	Gastroenterology
Male	NULL	Outpatient	Gastroenterology
Female	NULL	Outpatient	Gastroenterology
Female	NULL	Outpatient	Gastroenterology
Male	NULL	Outpatient	Gastroenterology
Male	NULL	Outpatient	Gastroenterology
Male	NULL	Outpatient	Gastroenterology
Female	NULL	Outpatient	Gastroenterology
Female	NULL	Outpatient	Gastroenterology
Female	NULL	Outpatient	Gastroenterology
Female	NULL	Outpatient	Gastroenterology
Male	NULL	Outpatient	Gastroenterology
Female	NULL	Outpatient	Gastroenterology
Female	NULL	Outpatient	Gastroenterology
Female	NULL	Outpatient	Gastroenterology
Female	NULL	Outpatient	Gastroenterology
Female	NULL	Outpatient	Gastroenterology
Female	NULL	Outpatient	Gastroenterology
Male	NULL	Outpatient	Gastroenterology
Female	NULL	Outpatient	Gastroenterology
Male	NULL	Outpatient	Gastroenterology
Male	NULL	Outpatient	Gastroenterology
Male	NULL	Outpatient	Gastroenterology
Female	NULL	Outpatient	Gastroenterology
Female	NULL	Outpatient	Gastroenterology
Male	NULL	Outpatient	Gastroenterology
Female	NULL	Outpatient	Gastroenterology
Female	NULL	Outpatient	Gastroenterology
Female	NULL	Outpatient	Gastroenterology
Female	NULL	Outpatient	Gastroenterology
Male	NULL	Outpatient	Gastroenterology
Male	NULL	Outpatient	Gastroenterology
Male	NULL	Outpatient	Gastroenterology
Female	NULL	Outpatient	Gastroenterology
Female	NULL	Outpatient	Gastroenterology
Female	NULL	Outpatient	Gastroenterology
Female	NULL	Outpatient	Gastroenterology
Male	NULL	Outpatient	Gastroenterology
Female	NULL	Outpatient	Gastroenterology
Male	NULL	Outpatient	Gastroenterology
Male	NULL	Outpatient	Gastroenterology
Female	NULL	Outpatient	Gastroenterology
Male	NULL	Outpatient	Gastroenterology
Female	NULL	Outpatient	Gastroenterology
Male	NULL	Outpatient	Gastroenterology
Female	NULL	Outpatient	Gastroenterology
Female	NULL	Outpatient	Gastroenterology
Male	NULL	Outpatient	Gastroenterology
Male	NULL	Outpatient	Gastroenterology
Female	NULL	Outpatient	Gastroenterology
Female	NULL	Outpatient	Gastroenterology
Female	NULL	Outpatient	Gastroenterology
Female	NULL	Outpatient	Gastroenterology
Male	NULL	Outpatient	Gastroenterology
Male	NULL	Outpatient	Gastroenterology
Female	NULL	Outpatient	Gastroenterology
Female	NULL	Outpatient	Gastroenterology
Female	NULL	Outpatient	Gastroenterology
Male	NULL	Outpatient	Gastroenterology
Male	NULL	Outpatient	Gastroenterology
Male	NULL	Outpatient	Gastroenterology
Male	NULL	Outpatient	Gastroenterology
Male	NULL	Outpatient	Gastroenterology
Male	NULL	Outpatient	Gastroenterology
Female	NULL	Outpatient	Gastroenterology
Female	NULL	Outpatient	Gastroenterology
Female	NULL	Outpatient	Gastroenterology
Female	NULL	Outpatient	Gastroenterology
Female	NULL	Outpatient	Gastroenterology
Female	NULL	Outpatient	Gastroenterology
Male	NULL	Outpatient	Gastroenterology
Male	NULL	Outpatient	Gastroenterology
Female	NULL	Outpatient	Gastroenterology
Female	NULL	Outpatient	Gastroenterology
Female	NULL	Outpatient	Gastroenterology
Male	NULL	Outpatient	Gastroenterology
Male	NULL	Outpatient	Gastroenterology
Female	NULL	Outpatient	Gastroenterology
Female	NULL	Outpatient	Gastroenterology
Male	NULL	Outpatient	Gastroenterology
Male	NULL	Outpatient	Gastroenterology
Female	NULL	Outpatient	Gastroenterology
Male	NULL	Outpatient	Gastroenterology
Male	NULL	Outpatient	Gastroenterology
Male	NULL	Outpatient	Gastroenterology
Male	NULL	Outpatient	Gastroenterology
Male	NULL	Outpatient	Gastroenterology
Male	NULL	Outpatient	Gastroenterology
Female	NULL	Outpatient	Gastroenterology
Female	NULL	Outpatient	Gastroenterology
Male	NULL	Outpatient	Gastroenterology
Female	NULL	Outpatient	Gastroenterology
Female	NULL	Outpatient	Gastroenterology
Male	NULL	Outpatient	Gastroenterology
Female	NULL	Outpatient	Gastroenterology
Female	NULL	Outpatient	Gastroenterology
Female	NULL	Outpatient	Gastroenterology
Female	NULL	Outpatient	Gastroenterology
Female	NULL	Outpatient	Gastroenterology
Male	NULL	Outpatient	Gastroenterology
Male	NULL	Outpatient	Gastroenterology
Female	NULL	Outpatient	Gastroenterology
Female	NULL	Outpatient	Gastroenterology
Male	NULL	Outpatient	Gastroenterology
Male	NULL	Outpatient	Gastroenterology
Male	NULL	Outpatient	Gastroenterology
Female	NULL	Outpatient	Gastroenterology
Female	NULL	Outpatient	Gastroenterology
Female	NULL	Outpatient	Gastroenterology
Female	NULL	Outpatient	Gastroenterology
Female	NULL	Outpatient	Gastroenterology
Female	NULL	Outpatient	Gastroenterology
Female	NULL	Outpatient	Gastroenterology
Female	NULL	Outpatient	Gastroenterology
Female	NULL	Outpatient	Gastroenterology
Female	NULL	Outpatient	Gastroenterology
Male	NULL	Outpatient	Gastroenterology
Male	NULL	Outpatient	Gastroenterology
Female	NULL	Outpatient	Gastroenterology
Male	NULL	Outpatient	Gastroenterology
Male	NULL	Outpatient	Gastroenterology
Female	NULL	Outpatient	Gastroenterology
Male	NULL	Outpatient	Gastroenterology
Male	NULL	Outpatient	Gastroenterology
Female	NULL	Outpatient	Gastroenterology
Female	NULL	Outpatient	Gastroenterology
Female	NULL	Outpatient	Gastroenterology
Male	NULL	Outpatient	Gastroenterology
Male	NULL	Outpatient	Gastroenterology
Male	NULL	Outpatient	Gastroenterology
Male	NULL	Outpatient	Gastroenterology
Male	NULL	Outpatient	Gastroenterology
Female	NULL	Outpatient	Gastroenterology
Female	NULL	Outpatient	Gastroenterology
Female	NULL	Outpatient	Gastroenterology
Male	NULL	Outpatient	Gastroenterology
Female	NULL	Outpatient	Gastroenterology
Female	NULL	Outpatient	Gastroenterology
Male	NULL	Outpatient	Gastroenterology
Female	NULL	Outpatient	Gastroenterology
Female	NULL	Outpatient	Gastroenterology
Female	NULL	Outpatient	Gastroenterology
Female	NULL	Outpatient	Gastroenterology
Female	NULL	Outpatient	Gastroenterology
Female	NULL	Outpatient	Gastroenterology
Female	NULL	Outpatient	Gastroenterology
Female	NULL	Outpatient	Gastroenterology
Male	NULL	Outpatient	Gastroenterology
Male	NULL	Outpatient	Gastroenterology
Female	NULL	Outpatient	Gastroenterology
Male	NULL	Outpatient	Gastroenterology
Female	NULL	Outpatient	Gastroenterology
Female	NULL	Outpatient	Gastroenterology
Female	NULL	Outpatient	Gastroenterology
Male	NULL	Outpatient	Gastroenterology
Male	NULL	Outpatient	Gastroenterology
Male	NULL	Outpatient	Gastroenterology
Male	NULL	Outpatient	Gastroenterology
Female	NULL	Outpatient	Gastroenterology
Male	NULL	Outpatient	Gastroenterology
Female	NULL	Outpatient	Gastroenterology
Male	NULL	Outpatient	Gastroenterology
Male	NULL	Outpatient	Gastroenterology
Male	NULL	Outpatient	Gastroenterology
Female	NULL	Outpatient	Gastroenterology
Male	NULL	Outpatient	Gastroenterology
Female	NULL	Outpatient	Gastroenterology
Female	NULL	Outpatient	Gastroenterology
Female	NULL	Outpatient	Gastroenterology
Female	NULL	Outpatient	Gastroenterology
Female	NULL	Outpatient	Gastroenterology
Male	NULL	Outpatient	Gastroenterology
Female	NULL	Outpatient	Gastroenterology
Female	NULL	Outpatient	Gastroenterology
Male	NULL	Outpatient	Gastroenterology
Male	NULL	Outpatient	Gastroenterology
Female	NULL	Outpatient	Gastroenterology
Female	NULL	Outpatient	Gastroenterology
Male	NULL	Outpatient	Gastroenterology
Female	NULL	Outpatient	Gastroenterology
Male	NULL	Outpatient	Gastroenterology
Male	NULL	Outpatient	Gastroenterology
Female	NULL	Outpatient	Gastroenterology
Female	NULL	Outpatient	Gastroenterology
Female	NULL	Outpatient	Gastroenterology
Male	NULL	Outpatient	Gastroenterology
Female	NULL	Outpatient	Gastroenterology
Female	NULL	Outpatient	Gastroenterology
Male	NULL	Outpatient	Gastroenterology
Female	NULL	Outpatient	Gastroenterology
Female	NULL	Outpatient	Gastroenterology
Female	NULL	Outpatient	Gastroenterology
Male	NULL	Outpatient	Gastroenterology
Female	NULL	Outpatient	Gastroenterology
Female	NULL	Outpatient	Gastroenterology
Female	NULL	Outpatient	Gastroenterology
Male	NULL	Outpatient	Gastroenterology
Female	NULL	Outpatient	Gastroenterology
Female	NULL	Outpatient	Gastroenterology
Female	NULL	Outpatient	Gastroenterology
Male	NULL	Outpatient	Gastroenterology
Male	NULL	Outpatient	Gastroenterology
Male	NULL	Outpatient	Gastroenterology
Male	NULL	Outpatient	Gastroenterology
Male	NULL	Outpatient	Gastroenterology
Female	NULL	Outpatient	Gastroenterology
Male	NULL	Outpatient	Gastroenterology
Male	NULL	Outpatient	Gastroenterology
Female	NULL	Outpatient	Gastroenterology
Female	NULL	Outpatient	Gastroenterology
Male	NULL	Outpatient	Gastroenterology
Female	NULL	Outpatient	Gastroenterology
Female	NULL	Outpatient	Gastroenterology
Male	NULL	Outpatient	Gastroenterology
Female	NULL	Outpatient	Gastroenterology
Female	NULL	Outpatient	Gastroenterology
Female	NULL	Outpatient	Gastroenterology
Female	NULL	Outpatient	Gastroenterology
Male	NULL	Outpatient	Gastroenterology
Female	NULL	Outpatient	Gastroenterology
Female	NULL	Outpatient	Gastroenterology
Female	NULL	Outpatient	Gastroenterology
Male	NULL	Outpatient	Gastroenterology
Male	NULL	Outpatient	Gastroenterology
Female	NULL	Outpatient	Gastroenterology
Male	NULL	Outpatient	Gastroenterology
Female	NULL	Outpatient	Gastroenterology
Female	NULL	Outpatient	Gastroenterology
Female	NULL	Outpatient	Gastroenterology
Female	NULL	Outpatient	Gastroenterology
Female	NULL	Outpatient	Gastroenterology
Male	NULL	Outpatient	Gastroenterology
Female	NULL	Outpatient	Gastroenterology
Female	NULL	Outpatient	Gastroenterology
Male	NULL	Outpatient	Gastroenterology
Male	NULL	Outpatient	Gastroenterology
Female	NULL	Outpatient	Gastroenterology
Male	NULL	Outpatient	Gastroenterology
Female	NULL	Outpatient	Gastroenterology
Male	NULL	Outpatient	Gastroenterology
Male	NULL	Outpatient	Gastroenterology
Female	NULL	Outpatient	Gastroenterology
Female	NULL	Outpatient	Gastroenterology
Female	NULL	Outpatient	Gastroenterology
Male	NULL	Outpatient	Gastroenterology
Female	NULL	Outpatient	Gastroenterology
Female	NULL	Outpatient	Gastroenterology
Female	NULL	Outpatient	Gastroenterology
Female	NULL	Outpatient	Gastroenterology
Male	NULL	Outpatient	Gastroenterology
Male	NULL	Outpatient	Gastroenterology
Male	NULL	Outpatient	Gastroenterology
Male	NULL	Outpatient	Gastroenterology
Female	NULL	Outpatient	Gastroenterology
Male	NULL	Outpatient	Gastroenterology
Female	NULL	Outpatient	Gastroenterology
Female	NULL	Outpatient	Gastroenterology
Female	NULL	Outpatient	Gastroenterology
Female	NULL	Outpatient	Gastroenterology
Female	NULL	Outpatient	Gastroenterology
Female	NULL	Outpatient	Gastroenterology
Male	NULL	Outpatient	Gastroenterology
Female	NULL	Outpatient	Gastroenterology
Female	NULL	Outpatient	Gastroenterology
Male	NULL	Outpatient	Gastroenterology
Female	NULL	Outpatient	Gastroenterology
Female	NULL	Outpatient	Gastroenterology
Male	NULL	Outpatient	Gastroenterology
Male	NULL	Outpatient	Gastroenterology
Female	NULL	Outpatient	Gastroenterology
Male	NULL	Outpatient	Gastroenterology
Female	NULL	Outpatient	Gastroenterology
Male	NULL	Outpatient	Gastroenterology
Female	NULL	Outpatient	Gastroenterology
Female	NULL	Outpatient	Gastroenterology
Male	NULL	Outpatient	Gastroenterology
Female	NULL	Outpatient	Gastroenterology
Female	NULL	Outpatient	Gastroenterology
Female	NULL	Outpatient	Gastroenterology
Female	NULL	Outpatient	Gastroenterology
Female	NULL	Outpatient	Gastroenterology
Male	NULL	Outpatient	Gastroenterology
Female	NULL	Outpatient	Gastroenterology
Female	NULL	Outpatient	Gastroenterology
Male	NULL	Outpatient	Gastroenterology
Male	NULL	Outpatient	Gastroenterology
Female	NULL	Outpatient	Gastroenterology
Male	NULL	Outpatient	Gastroenterology
Male	NULL	Outpatient	Gastroenterology
Male	NULL	Outpatient	Gastroenterology
Male	NULL	Outpatient	Gastroenterology
Male	NULL	Outpatient	Gastroenterology
Female	NULL	Outpatient	Gastroenterology
Female	NULL	Outpatient	Gastroenterology
Female	NULL	Outpatient	Gastroenterology
Female	NULL	Outpatient	Gastroenterology
Female	NULL	Outpatient	Gastroenterology
Male	NULL	Outpatient	Gastroenterology
Male	NULL	Outpatient	Gastroenterology
Female	NULL	Outpatient	Gastroenterology
Male	NULL	Outpatient	Gastroenterology
Male	NULL	Outpatient	Gastroenterology
Female	NULL	Outpatient	Gastroenterology
Female	NULL	Outpatient	Gastroenterology
Female	NULL	Outpatient	Gastroenterology
Female	NULL	Outpatient	Gastroenterology
Male	NULL	Outpatient	Gastroenterology
Female	NULL	Outpatient	Gastroenterology
Female	NULL	Outpatient	Gastroenterology
Female	NULL	Outpatient	Gastroenterology
Male	NULL	Outpatient	Gastroenterology
Male	NULL	Outpatient	Gastroenterology
Male	NULL	Outpatient	Gastroenterology
Male	NULL	Outpatient	Gastroenterology
Female	NULL	Outpatient	Gastroenterology
Female	NULL	Outpatient	Gastroenterology
Male	NULL	Outpatient	Gastroenterology
Female	NULL	Outpatient	Gastroenterology
Male	NULL	Outpatient	Gastroenterology
Male	NULL	Outpatient	Gastroenterology
Female	NULL	Outpatient	Gastroenterology
Male	NULL	Outpatient	Gastroenterology
Female	NULL	Outpatient	Gastroenterology
Female	NULL	Outpatient	Gastroenterology
Male	NULL	Outpatient	Gastroenterology
Male	NULL	Outpatient	Gastroenterology
Male	NULL	Outpatient	Gastroenterology
Female	NULL	Outpatient	Gastroenterology
Female	NULL	Outpatient	Gastroenterology
Male	NULL	Outpatient	Gastroenterology
Female	NULL	Outpatient	Gastroenterology
Male	NULL	Outpatient	Gastroenterology
Male	NULL	Outpatient	Gastroenterology
Male	NULL	Outpatient	Gastroenterology
Female	NULL	Outpatient	Gastroenterology
Male	NULL	Outpatient	Gastroenterology
Female	NULL	Outpatient	Gastroenterology
Female	NULL	Outpatient	Gastroenterology
Male	NULL	Outpatient	Gastroenterology
Female	NULL	Outpatient	Gastroenterology
Male	NULL	Outpatient	Gastroenterology
Male	NULL	Outpatient	Hematology
Female	NULL	Outpatient	Hematology
Male	NULL	Outpatient	Hematology
Male	NULL	Outpatient	Nephrology
Female	NULL	Outpatient	Nephrology
Male	NULL	Outpatient	Nephrology
Female	NULL	Outpatient	Nephrology
Female	NULL	Outpatient	Nephrology
Male	NULL	Outpatient	Nephrology
Male	NULL	Outpatient	Nephrology
Male	NULL	Outpatient	Rheumatism immunity
Female	NULL	Outpatient	Rheumatism immunity
Male	NULL	Outpatient	Rheumatism immunity
Female	NULL	Outpatient	Rheumatism immunity
Male	NULL	Outpatient	Endocrine Department
Male	NULL	Outpatient	Endocrine Department
Female	NULL	Outpatient	Endocrine Department
Female	NULL	Outpatient	Endocrine Department
Female	NULL	Outpatient	Endocrine Department
Male	NULL	Outpatient	Endocrine Department
Female	NULL	Outpatient	Endocrine Department
Female	NULL	Outpatient	Endocrine Department
Female	NULL	Outpatient	Endocrine Department
Female	NULL	Outpatient	Endocrine Department
Male	NULL	Outpatient	Endocrine Department
Female	NULL	Outpatient	Endocrine Department
Female	NULL	Outpatient	Endocrine Department
Female	NULL	Outpatient	Endocrine Department
Male	NULL	Outpatient	Endocrine Department
Female	NULL	Outpatient	Endocrine Department
Female	NULL	Outpatient	Cadre Health care
Male	NULL	Outpatient	Cadre Health care
Male	NULL	Outpatient	Cadre Health care
Male	NULL	Outpatient	Cadre Health care
Male	NULL	Outpatient	Cadre Health care
Male	NULL	Outpatient	Cadre Health care
Male	NULL	Outpatient	Cadre Health care
Female	NULL	Outpatient	Cadre Health care
Male	NULL	Outpatient	Cadre Health care
Male	NULL	Outpatient	Cadre Health care
Male	NULL	Outpatient	Cadre Health care
Male	NULL	Outpatient	Cadre Health care
Female	NULL	Outpatient	VIP clinic
Female	NULL	Outpatient	VIP clinic
Female	NULL	Outpatient	VIP clinic
Female	NULL	Outpatient	VIP clinic
Female	NULL	Outpatient	VIP clinic
Female	NULL	Outpatient	VIP clinic
Female	NULL	Outpatient	VIP clinic
Female	NULL	Outpatient	VIP clinic
Female	NULL	Outpatient	VIP clinic
Female	NULL	Outpatient	VIP clinic
Female	NULL	Outpatient	VIP clinic
Female	NULL	Outpatient	VIP clinic
Female	NULL	Outpatient	VIP clinic
Female	NULL	Outpatient	VIP clinic
Female	NULL	Outpatient	VIP clinic
Female	NULL	Outpatient	VIP clinic
Female	NULL	Outpatient	VIP clinic
Female	NULL	Outpatient	VIP clinic
Female	NULL	Outpatient	VIP clinic
Male	NULL	Outpatient	VIP clinic
Male	NULL	Outpatient	Internal medicine
Female	NULL	Outpatient	Internal medicine
Female	NULL	Outpatient	Internal medicine
Female	NULL	Outpatient	Internal medicine
Male	NULL	Outpatient	Internal medicine
Male	NULL	Outpatient	Internal medicine
Male	NULL	Outpatient	Internal medicine
Female	NULL	Outpatient	Internal medicine
Male	NULL	Outpatient	Internal medicine
Male	NULL	Outpatient	Internal medicine
Female	NULL	Outpatient	Internal medicine
Female	NULL	Outpatient	Internal medicine
Male	NULL	Outpatient	Internal medicine
Male	NULL	Outpatient	Internal medicine
Female	NULL	Outpatient	Internal medicine
Female	NULL	Outpatient	Internal medicine
Male	NULL	Outpatient	Internal medicine
Female	NULL	Outpatient	Internal medicine
Male	NULL	Outpatient	Internal medicine
Male	NULL	Outpatient	Internal medicine
Female	NULL	Outpatient	Internal medicine
Female	NULL	Outpatient	Internal medicine
Male	NULL	Outpatient	Internal medicine
Female	NULL	Outpatient	Internal medicine
Male	NULL	Outpatient	Internal medicine
Male	NULL	Outpatient	Internal medicine
Female	NULL	Outpatient	Internal medicine
Female	NULL	Outpatient	Internal medicine
Female	NULL	Outpatient	Internal medicine
Male	NULL	Outpatient	Internal medicine
Female	NULL	Outpatient	Internal medicine
Male	NULL	Outpatient	Internal medicine
Female	NULL	Outpatient	Internal medicine
Female	NULL	Outpatient	Internal medicine
Female	NULL	Outpatient	Internal medicine
Male	NULL	Outpatient	Internal medicine
Female	NULL	Outpatient	Internal medicine
Male	NULL	Outpatient	Internal medicine
Male	NULL	Outpatient	Internal medicine
Female	NULL	Outpatient	Internal medicine
Male	NULL	Outpatient	Internal medicine
Female	NULL	Outpatient	Internal medicine
Female	NULL	Outpatient	Internal medicine
Male	NULL	Outpatient	Internal medicine
Female	NULL	Outpatient	Internal medicine
Female	NULL	Outpatient	Internal medicine
Female	NULL	Outpatient	Internal medicine
Female	NULL	Outpatient	Internal medicine
Male	NULL	Outpatient	Internal medicine
Female	NULL	Outpatient	Internal medicine
Female	NULL	Outpatient	Internal medicine
Male	NULL	Outpatient	Internal medicine
Male	NULL	Outpatient	Internal medicine
Female	NULL	Outpatient	Internal medicine
Male	NULL	Outpatient	Internal medicine
Male	NULL	Outpatient	Internal medicine
Male	NULL	Outpatient	Internal medicine
Female	NULL	Outpatient	Internal medicine
Male	NULL	Outpatient	Internal medicine
Female	NULL	Outpatient	Internal medicine
Male	NULL	Outpatient	Internal medicine
Female	NULL	Outpatient	Internal medicine
Female	NULL	Outpatient	Internal medicine
Female	NULL	Outpatient	Internal medicine
Male	NULL	Outpatient	Internal medicine
Male	NULL	Outpatient	Internal medicine
Male	NULL	Outpatient	Internal medicine
Female	NULL	Outpatient	Internal medicine
Male	NULL	Outpatient	Internal medicine
Female	NULL	Outpatient	Internal medicine
Female	NULL	Outpatient	Internal medicine
Female	NULL	Outpatient	Internal medicine
Female	NULL	Outpatient	Internal medicine
Male	NULL	Outpatient	Internal medicine
Female	NULL	Outpatient	Internal medicine
Male	NULL	Outpatient	Internal medicine
Female	NULL	Outpatient	Internal medicine
Female	NULL	Outpatient	Internal medicine
Male	NULL	Outpatient	Internal medicine
Male	NULL	Outpatient	Internal medicine
Male	NULL	Outpatient	Internal medicine
Female	NULL	Outpatient	Internal medicine
Female	NULL	Outpatient	Internal medicine
Male	NULL	Outpatient	Internal medicine
Male	NULL	Outpatient	Internal medicine
Male	NULL	Outpatient	Internal medicine
Male	NULL	Outpatient	Internal medicine
Female	NULL	Outpatient	Internal medicine
Male	NULL	Outpatient	Internal medicine
Female	NULL	Outpatient	Internal medicine
Male	NULL	Outpatient	Internal medicine
Female	NULL	Outpatient	Internal medicine
Male	NULL	Outpatient	Internal medicine
Male	NULL	Outpatient	Internal medicine
Male	NULL	Outpatient	Internal medicine
Female	NULL	Outpatient	Internal medicine
Female	NULL	Outpatient	Internal medicine
Male	NULL	Outpatient	Internal medicine
Female	NULL	Outpatient	Internal medicine
Female	NULL	Outpatient	Internal medicine
Male	NULL	Outpatient	Internal medicine
Female	NULL	Outpatient	Internal medicine
Female	NULL	Outpatient	Internal medicine
Male	NULL	Outpatient	Internal medicine
Female	NULL	Outpatient	Internal medicine
Male	NULL	Outpatient	Internal medicine
Male	NULL	Outpatient	Internal medicine
Male	NULL	Outpatient	Internal medicine
Female	NULL	Outpatient	Internal medicine
Male	NULL	Outpatient	Internal medicine
Male	NULL	Outpatient	Internal medicine
Female	NULL	Outpatient	Internal medicine
Female	NULL	Outpatient	Internal medicine
Female	NULL	Outpatient	Internal medicine
Male	NULL	Outpatient	Internal medicine
Female	NULL	Outpatient	Internal medicine
Female	NULL	Outpatient	Internal medicine
Male	NULL	Outpatient	Internal medicine
Female	NULL	Outpatient	Internal medicine
Female	NULL	Outpatient	Internal medicine
Female	NULL	Outpatient	Internal medicine
Female	NULL	Outpatient	Internal medicine
Female	NULL	Outpatient	Internal medicine
Male	NULL	Outpatient	Internal medicine
Male	NULL	Outpatient	Internal medicine
Female	NULL	Outpatient	Internal medicine
Male	NULL	Outpatient	Internal medicine
Male	NULL	Outpatient	Internal medicine
Female	NULL	Outpatient	Internal medicine
Male	NULL	Outpatient	Internal medicine
Male	NULL	Outpatient	Internal medicine
Male	NULL	Outpatient	Internal medicine
Male	NULL	Outpatient	Internal medicine
Male	NULL	Outpatient	Internal medicine
Male	NULL	Outpatient	Internal medicine
Male	NULL	Outpatient	Internal medicine
Female	NULL	Outpatient	Internal medicine
Female	NULL	Outpatient	Internal medicine
Female	NULL	Outpatient	Internal medicine
Female	NULL	Outpatient	Internal medicine
Female	NULL	Outpatient	Internal medicine
Female	NULL	Outpatient	Internal medicine
Female	NULL	Outpatient	Internal medicine
Male	NULL	Outpatient	Internal medicine
Female	NULL	Outpatient	Internal medicine
Male	NULL	Outpatient	Internal medicine
Female	NULL	Outpatient	Internal medicine
Male	NULL	Outpatient	Internal medicine
Female	NULL	Outpatient	Internal medicine
Female	NULL	Outpatient	Internal medicine
Female	NULL	Outpatient	Internal medicine
Male	NULL	Outpatient	Internal medicine
Female	NULL	Outpatient	Internal medicine
Male	NULL	Outpatient	Internal medicine
Male	NULL	Outpatient	Internal medicine
Male	NULL	Outpatient	Internal medicine
Female	NULL	Outpatient	Internal medicine
Female	NULL	Outpatient	Internal medicine
Male	NULL	Outpatient	Internal medicine
Male	NULL	Outpatient	Internal medicine
Female	NULL	Outpatient	Internal medicine
Female	NULL	Outpatient	Internal medicine
Female	NULL	Outpatient	Internal medicine
Male	NULL	Outpatient	Internal medicine
Female	NULL	Outpatient	Internal medicine
Female	NULL	Outpatient	Internal medicine
Female	NULL	Outpatient	Internal medicine
Female	NULL	Outpatient	Internal medicine
Male	NULL	Outpatient	Internal medicine
Female	NULL	Outpatient	Internal medicine
Male	NULL	Outpatient	Internal medicine
Female	NULL	Outpatient	Internal medicine
Female	NULL	Outpatient	Internal medicine
Female	NULL	Outpatient	Internal medicine
Female	NULL	Outpatient	Internal medicine
Male	NULL	Outpatient	Internal medicine
Male	NULL	Outpatient	Internal medicine
Female	NULL	Outpatient	Internal medicine
Female	NULL	Outpatient	Internal medicine
Male	NULL	Outpatient	Internal medicine
Male	NULL	Outpatient	Internal medicine
Male	NULL	Outpatient	Internal medicine
Male	NULL	Outpatient	Internal medicine
Female	NULL	Outpatient	Internal medicine
Female	NULL	Outpatient	Internal medicine
Female	NULL	Outpatient	Internal medicine
Female	NULL	Outpatient	Internal medicine
Female	NULL	Outpatient	Internal medicine
Female	NULL	Outpatient	Internal medicine
Female	NULL	Outpatient	Internal medicine
Female	NULL	Outpatient	Internal medicine
Female	NULL	Outpatient	Internal medicine
Male	NULL	Outpatient	Internal medicine
Male	NULL	Outpatient	Internal medicine
Male	NULL	Outpatient	Internal medicine
Female	NULL	Outpatient	Internal medicine
Female	NULL	Outpatient	Internal medicine
Female	NULL	Outpatient	Internal medicine
Female	NULL	Outpatient	Internal medicine
Female	NULL	Outpatient	Internal medicine
Female	NULL	Outpatient	Internal medicine
Female	NULL	Outpatient	Internal medicine
Male	NULL	Outpatient	Internal medicine
Male	NULL	Outpatient	Internal medicine
Male	NULL	Outpatient	Internal medicine
Male	NULL	Outpatient	Internal medicine
Female	NULL	Outpatient	Internal medicine
Male	NULL	Outpatient	Internal medicine
Female	NULL	Outpatient	Internal medicine
Female	NULL	Outpatient	Internal medicine
Female	NULL	Outpatient	Internal medicine
Female	NULL	Outpatient	Internal medicine
Female	NULL	Outpatient	Internal medicine
Female	NULL	Outpatient	Internal medicine
Female	NULL	Outpatient	Internal medicine
Male	NULL	Outpatient	Internal medicine
Male	NULL	Outpatient	Internal medicine
Male	NULL	Outpatient	Internal medicine
Female	NULL	Outpatient	Internal medicine
Male	NULL	Outpatient	Internal medicine
Male	NULL	Outpatient	Internal medicine
Male	NULL	Outpatient	Internal medicine
Male	NULL	Outpatient	Internal medicine
Male	NULL	Outpatient	Internal medicine
Male	NULL	Outpatient	Internal medicine
Female	NULL	Outpatient	Internal medicine
Female	NULL	Outpatient	Internal medicine
Female	NULL	Outpatient	Internal medicine
Female	NULL	Outpatient	Internal medicine
Female	NULL	Outpatient	Internal medicine
Male	NULL	Outpatient	Internal medicine
Female	NULL	Outpatient	Internal medicine
Male	NULL	Outpatient	Internal medicine
Female	NULL	Outpatient	Internal medicine
Female	NULL	Outpatient	Internal medicine
Male	NULL	Outpatient	Internal medicine
Female	NULL	Outpatient	Internal medicine
Female	NULL	Outpatient	Internal medicine
Female	NULL	Outpatient	Internal medicine
Female	NULL	Outpatient	Internal medicine
Female	NULL	Outpatient	Internal medicine
Female	NULL	Outpatient	Internal medicine
Female	NULL	Outpatient	Internal medicine
Female	NULL	Outpatient	Internal medicine
Female	NULL	Outpatient	Internal medicine
Male	NULL	Outpatient	Internal medicine
Male	NULL	Outpatient	Internal medicine
Female	NULL	Outpatient	Internal medicine
Male	NULL	Outpatient	Internal medicine
Female	NULL	Outpatient	Internal medicine
Male	NULL	Outpatient	Internal medicine
Male	NULL	Outpatient	Internal medicine
Male	NULL	Outpatient	Internal medicine
Male	NULL	Outpatient	Internal medicine
Male	NULL	Outpatient	Internal medicine
Male	NULL	Outpatient	Internal medicine
Female	NULL	Outpatient	Internal medicine
Female	NULL	Outpatient	Internal medicine
Female	NULL	Outpatient	Internal medicine
Male	NULL	Outpatient	Internal medicine
Female	NULL	Outpatient	Internal medicine
Male	NULL	Outpatient	Internal medicine
Male	NULL	Outpatient	Internal medicine
Female	NULL	Outpatient	Internal medicine
Male	NULL	Outpatient	Internal medicine
Male	NULL	Outpatient	Internal medicine
Female	NULL	Outpatient	Internal medicine
Male	NULL	Outpatient	Internal medicine
Male	NULL	Outpatient	Internal medicine
Male	NULL	Outpatient	Internal medicine
Female	NULL	Outpatient	Internal medicine
Male	NULL	Outpatient	Internal medicine
Female	NULL	Outpatient	Internal medicine
Male	NULL	Outpatient	Internal medicine
Male	NULL	Outpatient	Internal medicine
Male	NULL	Outpatient	Internal medicine
Female	NULL	Outpatient	Internal medicine
Female	NULL	Outpatient	Internal medicine
Female	NULL	Outpatient	Internal medicine
Female	NULL	Outpatient	Internal medicine
Female	NULL	Outpatient	Internal medicine
Female	NULL	Outpatient	Internal medicine
Female	NULL	Outpatient	Internal medicine
Male	NULL	Outpatient	Internal medicine
Female	NULL	Outpatient	Internal medicine
Female	NULL	Outpatient	Internal medicine
Female	NULL	Outpatient	Internal medicine
Female	NULL	Outpatient	Internal medicine
Male	NULL	Outpatient	Internal medicine
Female	NULL	Outpatient	Internal medicine
Female	NULL	Outpatient	Internal medicine
Female	NULL	Outpatient	Internal medicine
Female	NULL	Outpatient	Internal medicine
Female	NULL	Outpatient	Internal medicine
Female	NULL	Outpatient	Internal medicine
Female	NULL	Outpatient	Internal medicine
Female	NULL	Outpatient	Internal medicine
Female	NULL	Outpatient	Internal medicine
Female	NULL	Outpatient	Internal medicine
Female	NULL	Outpatient	Internal medicine
Male	NULL	Outpatient	Internal medicine
Female	NULL	Outpatient	Internal medicine
Female	NULL	Outpatient	Internal medicine
Female	NULL	Outpatient	Internal medicine
Female	NULL	Outpatient	Internal medicine
Male	NULL	Outpatient	Internal medicine
Female	NULL	Outpatient	Internal medicine
	NULL	Outpatient	Internal medicine
Female	NULL	Outpatient	Internal medicine
Male	NULL	Outpatient	Internal medicine
Female	NULL	Outpatient	Internal medicine
Female	NULL	Outpatient	Internal medicine
Female	NULL	Outpatient	Internal medicine
Female	NULL	Outpatient	Internal medicine
Male	NULL	Outpatient	Internal medicine
Male	NULL	Outpatient	Internal medicine
Female	NULL	Outpatient	Internal medicine
Female	NULL	Outpatient	Internal medicine
Female	NULL	Outpatient	Internal medicine
Female	NULL	Outpatient	Internal medicine
Female	NULL	Outpatient	Internal medicine
Female	NULL	Outpatient	Internal medicine
Female	NULL	Outpatient	Internal medicine
Female	NULL	Outpatient	Internal medicine
[truncated: 44,025 more rows]

## Sheet: 2015
Sex	Marital status	Inpatient/Inpatient	Department
Female	NULL	Outpatient	Dermatology & STD
Male	NULL	Outpatient	Medical examination center
Male	NULL	Outpatient	Respiratory Diseases
Male	NULL	Outpatient	Respiratory Diseases
Female	NULL	Outpatient	Respiratory Diseases
Female	NULL	Outpatient	Respiratory Diseases
Male	NULL	Outpatient	Respiratory Diseases
Female	NULL	Outpatient	Respiratory Diseases
Female	NULL	Outpatient	Respiratory Diseases
Female	NULL	Outpatient	Respiratory Diseases
Male	NULL	Outpatient	Respiratory Diseases
Female	NULL	Outpatient	Respiratory Diseases
Male	NULL	Outpatient	Respiratory Diseases
Male	NULL	Outpatient	Respiratory Diseases
Female	NULL	Outpatient	Respiratory Diseases
Male	NULL	Outpatient	Respiratory Diseases
Male	NULL	Outpatient	Respiratory Diseases
Male	NULL	Outpatient	Respiratory Diseases
Female	NULL	Outpatient	Respiratory Diseases
Male	NULL	Outpatient	Respiratory Diseases
Male	NULL	Outpatient	Respiratory Diseases
Female	NULL	Outpatient	Respiratory Diseases
Female	NULL	Outpatient	Respiratory Diseases
Male	NULL	Outpatient	Respiratory Diseases
Female	NULL	Outpatient	Respiratory Diseases
Female	NULL	Outpatient	Respiratory Diseases
Female	NULL	Outpatient	Respiratory Diseases
Male	NULL	Outpatient	Respiratory Diseases
Male	NULL	Outpatient	Respiratory Diseases
Female	NULL	Outpatient	Respiratory Diseases
Female	NULL	Outpatient	Respiratory Diseases
Female	NULL	Outpatient	Respiratory Diseases
Female	NULL	Outpatient	Respiratory Diseases
Male	NULL	Outpatient	Gastroenterology
Female	NULL	Outpatient	Gastroenterology
Male	NULL	Outpatient	Gastroenterology
Female	NULL	Outpatient	Gastroenterology
Female	NULL	Outpatient	Gastroenterology
Male	NULL	Outpatient	Gastroenterology
Female	NULL	Outpatient	Gastroenterology
Male	NULL	Outpatient	Gastroenterology
Male	NULL	Outpatient	Gastroenterology
Female	NULL	Outpatient	Gastroenterology
Male	NULL	Outpatient	Gastroenterology
Male	NULL	Outpatient	Gastroenterology
Female	NULL	Outpatient	Gastroenterology
Male	NULL	Outpatient	Gastroenterology
Female	NULL	Outpatient	Gastroenterology
Female	NULL	Outpatient	Gastroenterology
Male	NULL	Outpatient	Gastroenterology
Male	NULL	Outpatient	Gastroenterology
Male	NULL	Outpatient	Gastroenterology
Male	NULL	Outpatient	Gastroenterology
Female	NULL	Outpatient	Gastroenterology
Male	NULL	Outpatient	Gastroenterology
Male	NULL	Outpatient	Gastroenterology
Male	NULL	Outpatient	Gastroenterology
Female	NULL	Outpatient	Gastroenterology
Female	NULL	Outpatient	Gastroenterology
Female	NULL	Outpatient	Gastroenterology
Male	NULL	Outpatient	Gastroenterology
Female	NULL	Outpatient	Gastroenterology
Female	NULL	Outpatient	Gastroenterology
Female	NULL	Outpatient	Gastroenterology
Female	NULL	Outpatient	Gastroenterology
Female	NULL	Outpatient	Gastroenterology
Male	NULL	Outpatient	Gastroenterology
Female	NULL	Outpatient	Gastroenterology
Female	NULL	Outpatient	Gastroenterology
Female	NULL	Outpatient	Gastroenterology
Female	NULL	Outpatient	Gastroenterology
Female	NULL	Outpatient	Gastroenterology
Female	NULL	Outpatient	Gastroenterology
Male	NULL	Outpatient	Gastroenterology
Male	NULL	Outpatient	Gastroenterology
Female	NULL	Outpatient	Gastroenterology
Female	NULL	Outpatient	Gastroenterology
Female	NULL	Outpatient	Gastroenterology
Female	NULL	Outpatient	Gastroenterology
Female	NULL	Outpatient	Gastroenterology
Female	NULL	Outpatient	Gastroenterology
Male	NULL	Outpatient	Gastroenterology
Female	NULL	Outpatient	Gastroenterology
Female	NULL	Outpatient	Gastroenterology
Female	NULL	Outpatient	Gastroenterology
Male	NULL	Outpatient	Gastroenterology
Male	NULL	Outpatient	Gastroenterology
Male	NULL	Outpatient	Gastroenterology
Female	NULL	Outpatient	Gastroenterology
Female	NULL	Outpatient	Gastroenterology
Male	NULL	Outpatient	Gastroenterology
Male	NULL	Outpatient	Gastroenterology
Female	NULL	Outpatient	Gastroenterology
Female	NULL	Outpatient	Gastroenterology
Female	NULL	Outpatient	Gastroenterology
Male	NULL	Outpatient	Gastroenterology
Male	NULL	Outpatient	Gastroenterology
Female	NULL	Outpatient	Gastroenterology
Female	NULL	Outpatient	Gastroenterology
Female	NULL	Outpatient	Gastroenterology
Female	NULL	Outpatient	Gastroenterology
Female	NULL	Outpatient	Gastroenterology
Male	NULL	Outpatient	Gastroenterology
Male	NULL	Outpatient	Gastroenterology
Male	NULL	Outpatient	Gastroenterology
Male	NULL	Outpatient	Gastroenterology
Male	NULL	Outpatient	Gastroenterology
Female	NULL	Outpatient	Gastroenterology
Female	NULL	Outpatient	Gastroenterology
Male	NULL	Outpatient	Gastroenterology
Male	NULL	Outpatient	Gastroenterology
Female	NULL	Outpatient	Gastroenterology
Male	NULL	Outpatient	Gastroenterology
Male	NULL	Outpatient	Gastroenterology
Male	NULL	Outpatient	Gastroenterology
Female	NULL	Outpatient	Gastroenterology
Female	NULL	Outpatient	Gastroenterology
Female	NULL	Outpatient	Gastroenterology
Female	NULL	Outpatient	Gastroenterology
Female	NULL	Outpatient	Gastroenterology
Female	NULL	Outpatient	Gastroenterology
Male	NULL	Outpatient	Gastroenterology
Male	NULL	Outpatient	Gastroenterology
Male	NULL	Outpatient	Gastroenterology
Male	NULL	Outpatient	Gastroenterology
Male	NULL	Outpatient	Gastroenterology
Female	NULL	Outpatient	Gastroenterology
Female	NULL	Outpatient	Gastroenterology
Female	NULL	Outpatient	Gastroenterology
Female	NULL	Outpatient	Gastroenterology
Female	NULL	Outpatient	Gastroenterology
Male	NULL	Outpatient	Gastroenterology
Female	NULL	Outpatient	Gastroenterology
Male	NULL	Outpatient	Gastroenterology
Male	NULL	Outpatient	Gastroenterology
Female	NULL	Outpatient	Gastroenterology
Female	NULL	Outpatient	Gastroenterology
Male	NULL	Outpatient	Gastroenterology
Female	NULL	Outpatient	Gastroenterology
Female	NULL	Outpatient	Gastroenterology
Female	NULL	Outpatient	Gastroenterology
Female	NULL	Outpatient	Gastroenterology
Male	NULL	Outpatient	Gastroenterology
Female	NULL	Outpatient	Gastroenterology
Female	NULL	Outpatient	Gastroenterology
Female	NULL	Outpatient	Gastroenterology
Male	NULL	Outpatient	Gastroenterology
Male	NULL	Outpatient	Gastroenterology
Male	NULL	Outpatient	Gastroenterology
Female	NULL	Outpatient	Gastroenterology
Female	NULL	Outpatient	Gastroenterology
Female	NULL	Outpatient	Gastroenterology
Female	NULL	Outpatient	Gastroenterology
Female	NULL	Outpatient	Gastroenterology
Female	NULL	Outpatient	Gastroenterology
Female	NULL	Outpatient	Gastroenterology
Female	NULL	Outpatient	Gastroenterology
Female	NULL	Outpatient	Gastroenterology
Female	NULL	Outpatient	Gastroenterology
Female	NULL	Outpatient	Gastroenterology
Female	NULL	Outpatient	Gastroenterology
Female	NULL	Outpatient	Gastroenterology
Female	NULL	Outpatient	Gastroenterology
Male	NULL	Outpatient	Gastroenterology
Male	NULL	Outpatient	Gastroenterology
Female	NULL	Outpatient	Gastroenterology
Female	NULL	Outpatient	Gastroenterology
Female	NULL	Outpatient	Gastroenterology
Male	NULL	Outpatient	Gastroenterology
Female	NULL	Outpatient	Gastroenterology
Male	NULL	Outpatient	Gastroenterology
Male	NULL	Outpatient	Gastroenterology
Male	NULL	Outpatient	Gastroenterology
Female	NULL	Outpatient	Gastroenterology
Male	NULL	Outpatient	Gastroenterology
Female	NULL	Outpatient	Gastroenterology
Female	NULL	Outpatient	Gastroenterology
Male	NULL	Outpatient	Gastroenterology
Female	NULL	Outpatient	Gastroenterology
Female	NULL	Outpatient	Gastroenterology
Female	NULL	Outpatient	Gastroenterology
Female	NULL	Outpatient	Gastroenterology
Female	NULL	Outpatient	Gastroenterology
Female	NULL	Outpatient	Gastroenterology
Female	NULL	Outpatient	Gastroenterology
Female	NULL	Outpatient	Gastroenterology
Female	NULL	Outpatient	Gastroenterology
Female	NULL	Outpatient	Gastroenterology
Male	NULL	Outpatient	Gastroenterology
Male	NULL	Outpatient	Gastroenterology
Female	NULL	Outpatient	Gastroenterology
Male	NULL	Outpatient	Gastroenterology
Female	NULL	Outpatient	Gastroenterology
Male	NULL	Outpatient	Gastroenterology
Female	NULL	Outpatient	Gastroenterology
Female	NULL	Outpatient	Gastroenterology
Female	NULL	Outpatient	Gastroenterology
Female	NULL	Outpatient	Gastroenterology
Female	NULL	Outpatient	Gastroenterology
Male	NULL	Outpatient	Gastroenterology
Female	NULL	Outpatient	Gastroenterology
Male	NULL	Outpatient	Gastroenterology
Female	NULL	Outpatient	Gastroenterology
Female	NULL	Outpatient	Gastroenterology
Male	NULL	Outpatient	Gastroenterology
Male	NULL	Outpatient	Gastroenterology
Female	NULL	Outpatient	Gastroenterology
Female	NULL	Outpatient	Gastroenterology
Female	NULL	Outpatient	Gastroenterology
Male	NULL	Outpatient	Gastroenterology
Female	NULL	Outpatient	Gastroenterology
Female	NULL	Outpatient	Gastroenterology
Female	NULL	Outpatient	Gastroenterology
Female	NULL	Outpatient	Gastroenterology
Female	NULL	Outpatient	Gastroenterology
Male	NULL	Outpatient	Gastroenterology
Female	NULL	Outpatient	Gastroenterology
Male	NULL	Outpatient	Gastroenterology
Male	NULL	Outpatient	Gastroenterology
Female	NULL	Outpatient	Gastroenterology
Female	NULL	Outpatient	Gastroenterology
Female	NULL	Outpatient	Gastroenterology
Female	NULL	Outpatient	Gastroenterology
Female	NULL	Outpatient	Gastroenterology
Female	NULL	Outpatient	Gastroenterology
Female	NULL	Outpatient	Gastroenterology
Female	NULL	Outpatient	Gastroenterology
Female	NULL	Outpatient	Gastroenterology
Female	NULL	Outpatient	Gastroenterology
Male	NULL	Outpatient	Gastroenterology
Male	NULL	Outpatient	Gastroenterology
Male	NULL	Outpatient	Gastroenterology
Male	NULL	Outpatient	Gastroenterology
Male	NULL	Outpatient	Gastroenterology
Female	NULL	Outpatient	Gastroenterology
Male	NULL	Outpatient	Gastroenterology
Female	NULL	Outpatient	Gastroenterology
Female	NULL	Outpatient	Gastroenterology
Female	NULL	Outpatient	Gastroenterology
Male	NULL	Outpatient	Gastroenterology
Male	NULL	Outpatient	Gastroenterology
Male	NULL	Outpatient	Gastroenterology
Male	NULL	Outpatient	Gastroenterology
Male	NULL	Outpatient	Gastroenterology
Female	NULL	Outpatient	Gastroenterology
Male	NULL	Outpatient	Gastroenterology
Male	NULL	Outpatient	Gastroenterology
Female	NULL	Outpatient	Gastroenterology
Female	NULL	Outpatient	Gastroenterology
Female	NULL	Outpatient	Gastroenterology
Female	NULL	Outpatient	Gastroenterology
Female	NULL	Outpatient	Gastroenterology
Male	NULL	Outpatient	Gastroenterology
Female	NULL	Outpatient	Gastroenterology
Female	NULL	Outpatient	Gastroenterology
Male	NULL	Outpatient	Gastroenterology
Female	NULL	Outpatient	Gastroenterology
Male	NULL	Outpatient	Gastroenterology
Female	NULL	Outpatient	Gastroenterology
Female	NULL	Outpatient	Gastroenterology
Female	NULL	Outpatient	Gastroenterology
Female	NULL	Outpatient	Gastroenterology
Female	NULL	Outpatient	Gastroenterology
Female	NULL	Outpatient	Gastroenterology
Female	NULL	Outpatient	Gastroenterology
Female	NULL	Outpatient	Gastroenterology
Female	NULL	Outpatient	Gastroenterology
Female	NULL	Outpatient	Gastroenterology
Male	NULL	Outpatient	Gastroenterology
Female	NULL	Outpatient	Gastroenterology
Male	NULL	Outpatient	Gastroenterology
Female	NULL	Outpatient	Gastroenterology
Male	NULL	Outpatient	Gastroenterology
Female	NULL	Outpatient	Gastroenterology
Female	NULL	Outpatient	Gastroenterology
Female	NULL	Outpatient	Gastroenterology
Male	NULL	Outpatient	Gastroenterology
Female	NULL	Outpatient	Gastroenterology
Male	NULL	Outpatient	Gastroenterology
Male	NULL	Outpatient	Gastroenterology
Female	NULL	Outpatient	Gastroenterology
Male	NULL	Outpatient	Gastroenterology
Male	NULL	Outpatient	Gastroenterology
Male	NULL	Outpatient	Gastroenterology
Female	NULL	Outpatient	Gastroenterology
Male	NULL	Outpatient	Gastroenterology
Male	NULL	Outpatient	Gastroenterology
Female	NULL	Outpatient	Gastroenterology
Female	NULL	Outpatient	Gastroenterology
Female	NULL	Outpatient	Gastroenterology
Female	NULL	Outpatient	Gastroenterology
Female	NULL	Outpatient	Gastroenterology
Female	NULL	Outpatient	Gastroenterology
Female	NULL	Outpatient	Gastroenterology
Female	NULL	Outpatient	Gastroenterology
Female	NULL	Outpatient	Gastroenterology
Female	NULL	Outpatient	Gastroenterology
Male	NULL	Outpatient	Gastroenterology
Female	NULL	Outpatient	Gastroenterology
Female	NULL	Outpatient	Gastroenterology
Male	NULL	Outpatient	Gastroenterology
Male	NULL	Outpatient	Gastroenterology
Female	NULL	Outpatient	Gastroenterology
Female	NULL	Outpatient	Gastroenterology
Male	NULL	Outpatient	Gastroenterology
Female	NULL	Outpatient	Gastroenterology
Female	NULL	Outpatient	Gastroenterology
Female	NULL	Outpatient	Gastroenterology
Male	NULL	Outpatient	Gastroenterology
Male	NULL	Outpatient	Gastroenterology
Female	NULL	Outpatient	Gastroenterology
Male	NULL	Outpatient	Gastroenterology
Female	NULL	Outpatient	Gastroenterology
Female	NULL	Outpatient	Gastroenterology
Female	NULL	Outpatient	Gastroenterology
Male	NULL	Outpatient	Gastroenterology
Female	NULL	Outpatient	Gastroenterology
Female	NULL	Outpatient	Gastroenterology
Female	NULL	Outpatient	Gastroenterology
Male	NULL	Outpatient	Gastroenterology
Female	NULL	Outpatient	Gastroenterology
Female	NULL	Outpatient	Gastroenterology
Male	NULL	Outpatient	Gastroenterology
Female	NULL	Outpatient	Gastroenterology
Female	NULL	Outpatient	Gastroenterology
Female	NULL	Outpatient	Gastroenterology
Male	NULL	Outpatient	Gastroenterology
Female	NULL	Outpatient	Gastroenterology
Male	NULL	Outpatient	Gastroenterology
Female	NULL	Outpatient	Gastroenterology
Male	NULL	Outpatient	Gastroenterology
Male	NULL	Outpatient	Gastroenterology
Female	NULL	Outpatient	Gastroenterology
Female	NULL	Outpatient	Gastroenterology
Female	NULL	Outpatient	Gastroenterology
Male	NULL	Outpatient	Gastroenterology
Male	NULL	Outpatient	Gastroenterology
Male	NULL	Outpatient	Gastroenterology
Female	NULL	Outpatient	Gastroenterology
Female	NULL	Outpatient	Gastroenterology
Female	NULL	Outpatient	Gastroenterology
Female	NULL	Outpatient	Gastroenterology
Female	NULL	Outpatient	Gastroenterology
Female	NULL	Outpatient	Gastroenterology
Male	NULL	Outpatient	Gastroenterology
Male	NULL	Outpatient	Gastroenterology
Female	NULL	Outpatient	Gastroenterology
Female	NULL	Outpatient	Gastroenterology
Female	NULL	Outpatient	Gastroenterology
Male	NULL	Outpatient	Gastroenterology
Female	NULL	Outpatient	Gastroenterology
Male	NULL	Outpatient	Gastroenterology
Male	NULL	Outpatient	Gastroenterology
Male	NULL	Outpatient	Gastroenterology
Female	NULL	Outpatient	Gastroenterology
Female	NULL	Outpatient	Gastroenterology
Female	NULL	Outpatient	Gastroenterology
Female	NULL	Outpatient	Gastroenterology
Male	NULL	Outpatient	Gastroenterology
Female	NULL	Outpatient	Gastroenterology
Female	NULL	Outpatient	Gastroenterology
Male	NULL	Outpatient	Gastroenterology
Female	NULL	Outpatient	Gastroenterology
Female	NULL	Outpatient	Gastroenterology
Male	NULL	Outpatient	Gastroenterology
Male	NULL	Outpatient	Gastroenterology
Female	NULL	Outpatient	Gastroenterology
Female	NULL	Outpatient	Gastroenterology
Female	NULL	Outpatient	Gastroenterology
Female	NULL	Outpatient	Gastroenterology
Female	NULL	Outpatient	Gastroenterology
Male	NULL	Outpatient	Gastroenterology
Female	NULL	Outpatient	Gastroenterology
Male	NULL	Outpatient	Gastroenterology
Male	NULL	Outpatient	Gastroenterology
Female	NULL	Outpatient	Gastroenterology
Female	NULL	Outpatient	Gastroenterology
Female	NULL	Outpatient	Gastroenterology
Male	NULL	Outpatient	Gastroenterology
Female	NULL	Outpatient	Gastroenterology
Female	NULL	Outpatient	Gastroenterology
Male	NULL	Outpatient	Gastroenterology
Female	NULL	Outpatient	Gastroenterology
Male	NULL	Outpatient	Gastroenterology
Female	NULL	Outpatient	Gastroenterology
Male	NULL	Outpatient	Gastroenterology
Female	NULL	Outpatient	Gastroenterology
Male	NULL	Outpatient	Gastroenterology
Female	NULL	Outpatient	Gastroenterology
Male	NULL	Outpatient	Gastroenterology
Male	NULL	Outpatient	Gastroenterology
Female	NULL	Outpatient	Gastroenterology
Female	NULL	Outpatient	Gastroenterology
Male	NULL	Outpatient	Gastroenterology
Female	NULL	Outpatient	Gastroenterology
Female	NULL	Outpatient	Gastroenterology
Male	NULL	Outpatient	Gastroenterology
Female	NULL	Outpatient	Hematology
Female	NULL	Outpatient	Hematology
Female	NULL	Outpatient	Nephrology
Male	NULL	Outpatient	Nephrology
Male	NULL	Outpatient	Nephrology
Female	NULL	Outpatient	Nephrology
Female	NULL	Outpatient	Nephrology
Male	NULL	Outpatient	Nephrology
Female	NULL	Outpatient	Nephrology
Female	NULL	Outpatient	Nephrology
Female	NULL	Outpatient	Nephrology
Male	NULL	Outpatient	Rheumatism immunity
Male	NULL	Outpatient	Rheumatism immunity
Female	NULL	Outpatient	Rheumatism immunity
Female	NULL	Outpatient	Rheumatism immunity
Male	NULL	Outpatient	Rheumatism immunity
Male	NULL	Outpatient	Endocrine Department
Female	NULL	Outpatient	Endocrine Department
Male	NULL	Outpatient	Endocrine Department
Female	NULL	Outpatient	Endocrine Department
Male	NULL	Outpatient	Endocrine Department
Male	NULL	Outpatient	Endocrine Department
Male	NULL	Outpatient	Endocrine Department
Male	NULL	Outpatient	Endocrine Department
Male	NULL	Outpatient	Endocrine Department
Female	NULL	Outpatient	Endocrine Department
Female	NULL	Outpatient	Endocrine Department
Male	NULL	Outpatient	Endocrine Department
Female	NULL	Outpatient	Endocrine Department
Male	NULL	Outpatient	Endocrine Department
Female	NULL	Outpatient	Endocrine Department
Male	NULL	Outpatient	Endocrine Department
Female	NULL	Outpatient	Endocrine Department
Female	NULL	Outpatient	Cadre Health care
Female	NULL	Outpatient	Cadre Health care
Male	NULL	Outpatient	Cadre Health care
Male	NULL	Outpatient	Cadre Health care
Female	NULL	Outpatient	Cadre Health care
Male	NULL	Outpatient	Cadre Health care
Male	NULL	Outpatient	Cadre Health care
Female	NULL	Outpatient	VIP clinic
Male	NULL	Outpatient	VIP clinic
Female	NULL	Outpatient	VIP clinic
Female	NULL	Outpatient	VIP clinic
Female	NULL	Outpatient	VIP clinic
Female	NULL	Outpatient	VIP clinic
Female	NULL	Outpatient	VIP clinic
Female	NULL	Outpatient	VIP clinic
Female	NULL	Outpatient	VIP clinic
Female	NULL	Outpatient	VIP clinic
Female	NULL	Outpatient	VIP clinic
Female	NULL	Outpatient	VIP clinic
Female	NULL	Outpatient	Internal medicine
Male	NULL	Outpatient	Internal medicine
Female	NULL	Outpatient	Internal medicine
Male	NULL	Outpatient	Internal medicine
Female	NULL	Outpatient	Internal medicine
Male	NULL	Outpatient	Internal medicine
Female	NULL	Outpatient	Internal medicine
Male	NULL	Outpatient	Internal medicine
Female	NULL	Outpatient	Internal medicine
Male	NULL	Outpatient	Internal medicine
Female	NULL	Outpatient	Internal medicine
Male	NULL	Outpatient	Internal medicine
Female	NULL	Outpatient	Internal medicine
Male	NULL	Outpatient	Internal medicine
Female	NULL	Outpatient	Internal medicine
Male	NULL	Outpatient	Internal medicine
Male	NULL	Outpatient	Internal medicine
Male	NULL	Outpatient	Internal medicine
Female	NULL	Outpatient	Internal medicine
Female	NULL	Outpatient	Internal medicine
Female	NULL	Outpatient	Internal medicine
Female	NULL	Outpatient	Internal medicine
Female	NULL	Outpatient	Internal medicine
Female	NULL	Outpatient	Internal medicine
Female	NULL	Outpatient	Internal medicine
Male	NULL	Outpatient	Internal medicine
Female	NULL	Outpatient	Internal medicine
Female	NULL	Outpatient	Internal medicine
Male	NULL	Outpatient	Internal medicine
Female	NULL	Outpatient	Internal medicine
Male	NULL	Outpatient	Internal medicine
Female	NULL	Outpatient	Internal medicine
Female	NULL	Outpatient	Internal medicine
Male	NULL	Outpatient	Internal medicine
Female	NULL	Outpatient	Internal medicine
Male	NULL	Outpatient	Internal medicine
Male	NULL	Outpatient	Internal medicine
Female	NULL	Outpatient	Internal medicine
Male	NULL	Outpatient	Internal medicine
Female	NULL	Outpatient	Internal medicine
Male	NULL	Outpatient	Internal medicine
Female	NULL	Outpatient	Internal medicine
Male	NULL	Outpatient	Internal medicine
Male	NULL	Outpatient	Internal medicine
Male	NULL	Outpatient	Internal medicine
Male	NULL	Outpatient	Internal medicine
Male	NULL	Outpatient	Internal medicine
Male	NULL	Outpatient	Internal medicine
Female	NULL	Outpatient	Internal medicine
Female	NULL	Outpatient	Internal medicine
Female	NULL	Outpatient	Internal medicine
Male	NULL	Outpatient	Internal medicine
Male	NULL	Outpatient	Internal medicine
Female	NULL	Outpatient	Internal medicine
Female	NULL	Outpatient	Internal medicine
Female	NULL	Outpatient	Internal medicine
Female	NULL	Outpatient	Internal medicine
Female	NULL	Outpatient	Internal medicine
Male	NULL	Outpatient	Internal medicine
Female	NULL	Outpatient	Internal medicine
Male	NULL	Outpatient	Internal medicine
Female	NULL	Outpatient	Internal medicine
Female	NULL	Outpatient	Internal medicine
Male	NULL	Outpatient	Internal medicine
Male	NULL	Outpatient	Internal medicine
Male	NULL	Outpatient	Internal medicine
Male	NULL	Outpatient	Internal medicine
Female	NULL	Outpatient	Internal medicine
Female	NULL	Outpatient	Internal medicine
Female	NULL	Outpatient	Internal medicine
Female	NULL	Outpatient	Internal medicine
Female	NULL	Outpatient	Internal medicine
Female	NULL	Outpatient	Internal medicine
Female	NULL	Outpatient	Internal medicine
Female	NULL	Outpatient	Internal medicine
Male	NULL	Outpatient	Internal medicine
Male	NULL	Outpatient	Internal medicine
Female	NULL	Outpatient	Internal medicine
Male	NULL	Outpatient	Internal medicine
Female	NULL	Outpatient	Internal medicine
Female	NULL	Outpatient	Internal medicine
Female	NULL	Outpatient	Internal medicine
Female	NULL	Outpatient	Internal medicine
Female	NULL	Outpatient	Internal medicine
Male	NULL	Outpatient	Internal medicine
Male	NULL	Outpatient	Internal medicine
Female	NULL	Outpatient	Internal medicine
Female	NULL	Outpatient	Internal medicine
Female	NULL	Outpatient	PediatricsOutpatient
Male	NULL	Outpatient	Surgery
Male	NULL	Outpatient	Surgery
Male	NULL	Outpatient	Surgery
Female	NULL	Outpatient	Surgery
Male	NULL	Outpatient	Surgery
Male	NULL	Outpatient	Surgery
Male	NULL	Outpatient	Surgery
Male	NULL	Outpatient	Surgery
Female	NULL	Outpatient	Surgery
Male	NULL	Outpatient	Surgery
Male	NULL	Outpatient	Surgery
Female	NULL	Outpatient	Surgery
Female	NULL	Outpatient	Surgery
Female	NULL	Outpatient	Surgery
Male	NULL	Outpatient	Surgery
Male	NULL	Outpatient	Surgery
Male	NULL	Outpatient	Surgery
Male	NULL	Outpatient	Surgery
Male	NULL	Outpatient	Surgery
Female	NULL	Outpatient	Surgery
Male	NULL	Outpatient	Surgery
Male	NULL	Outpatient	Surgery
Male	NULL	Outpatient	Surgery
Male	NULL	Outpatient	Surgery
Female	NULL	Outpatient	Surgery
Male	NULL	Outpatient	Surgery
Male	NULL	Outpatient	Surgery
Male	NULL	Outpatient	Surgery
Male	NULL	Outpatient	Surgery
Female	NULL	Outpatient	Surgery
Male	NULL	Outpatient	Surgery
Male	NULL	Outpatient	Surgery
Male	NULL	Outpatient	Surgery
Female	NULL	Outpatient	Surgery
Female	NULL	Outpatient	Surgery
Female	NULL	Outpatient	Surgery
Male	NULL	Outpatient	Surgery
Male	NULL	Outpatient	Surgery
Male	NULL	Outpatient	Surgery
Female	NULL	Outpatient	Surgery
Female	NULL	Outpatient	Surgery
Female	NULL	Outpatient	Surgery
Male	NULL	Outpatient	Surgery
Male	NULL	Outpatient	Surgery
Male	NULL	Outpatient	Surgery
Male	NULL	Outpatient	Surgery
Male	NULL	Outpatient	Surgery
Male	NULL	Outpatient	Surgery
Male	NULL	Outpatient	Surgery
Female	NULL	Outpatient	Surgery
Female	NULL	Outpatient	Surgery
Male	NULL	Outpatient	Surgery
Female	NULL	Outpatient	Surgery
Male	NULL	Outpatient	Surgery
Female	NULL	Outpatient	Surgery
Male	NULL	Outpatient	Surgery
Male	NULL	Outpatient	Surgery
Male	NULL	Outpatient	Surgery
Female	NULL	Outpatient	Surgery
Male	NULL	Outpatient	Surgery
Female	NULL	Outpatient	Surgery
Male	NULL	Outpatient	Surgery
Male	NULL	Outpatient	Surgery
Female	NULL	Outpatient	Surgery
Male	NULL	Outpatient	Surgery
Female	NULL	Outpatient	Surgery
Female	NULL	Outpatient	Surgery
Female	NULL	Outpatient	Surgery
Male	NULL	Outpatient	Surgery
Male	NULL	Outpatient	Surgery
Male	NULL	Outpatient	Surgery
Male	NULL	Outpatient	Surgery
Male	NULL	Outpatient	Surgery
Male	NULL	Outpatient	Surgery
Male	NULL	Outpatient	Surgery
Female	NULL	Outpatient	Surgery
Male	NULL	Outpatient	Surgery
Male	NULL	Outpatient	Surgery
Male	NULL	Outpatient	Surgery
Male	NULL	Outpatient	Surgery
Male	NULL	Outpatient	Surgery
Male	NULL	Outpatient	Surgery
Male	NULL	Outpatient	Surgery
Male	NULL	Outpatient	Surgery
Female	NULL	Outpatient	Surgery
Female	NULL	Outpatient	Surgery
Female	NULL	Outpatient	Surgery
Female	NULL	Outpatient	Surgery
Female	NULL	Outpatient	Surgery
Female	NULL	Outpatient	Surgery
Female	NULL	Outpatient	Surgery
Male	NULL	Outpatient	Surgery
Male	NULL	Outpatient	Surgery
Male	NULL	Outpatient	Surgery
Male	NULL	Outpatient	Surgery
Male	NULL	Outpatient	Surgery
Male	NULL	Outpatient	Surgery
Male	NULL	Outpatient	Surgery
Male	NULL	Outpatient	Surgery
Female	NULL	Outpatient	Surgery
Male	NULL	Outpatient	Surgery
Female	NULL	Outpatient	Surgery
Female	NULL	Outpatient	Surgery
Female	NULL	Outpatient	Surgery
Male	NULL	Outpatient	Surgery
Female	NULL	Outpatient	Surgery
Female	NULL	Outpatient	Surgery
Female	NULL	Outpatient	Surgery
Female	NULL	Outpatient	Surgery
Male	NULL	Outpatient	Surgery
Male	NULL	Outpatient	Surgery
Female	NULL	Outpatient	Surgery
Female	NULL	Outpatient	Surgery
Female	NULL	Outpatient	Surgery
Female	NULL	Outpatient	Surgery
Male	NULL	Outpatient	Surgery
Male	NULL	Outpatient	Surgery
Female	NULL	Outpatient	Surgery
Female	NULL	Outpatient	Surgery
Male	NULL	Outpatient	Surgery
Male	NULL	Outpatient	Surgery
Male	NULL	Outpatient	Surgery
Male	NULL	Outpatient	Surgery
Male	NULL	Outpatient	Surgery
Male	NULL	Outpatient	Surgery
Female	NULL	Outpatient	Surgery
Female	NULL	Outpatient	Surgery
Male	NULL	Outpatient	Surgery
Male	NULL	Outpatient	Surgery
Male	NULL	Outpatient	Surgery
Female	NULL	Outpatient	Surgery
Female	NULL	Outpatient	Surgery
Female	NULL	Outpatient	Surgery
Male	NULL	Outpatient	Surgery
Male	NULL	Outpatient	Surgery
Male	NULL	Outpatient	Surgery
Female	NULL	Outpatient	Surgery
Male	NULL	Outpatient	Surgery
Male	NULL	Outpatient	Surgery
Male	NULL	Outpatient	Surgery
Female	NULL	Outpatient	Surgery
Male	NULL	Outpatient	Surgery
Female	NULL	Outpatient	Surgery
Female	NULL	Outpatient	Surgery
Female	NULL	Outpatient	Surgery
Male	NULL	Outpatient	Surgery
Female	NULL	Outpatient	Surgery
Female	NULL	Outpatient	Surgery
Female	NULL	Outpatient	Surgery
Male	NULL	Outpatient	Surgery
Male	NULL	Outpatient	Surgery
Female	NULL	Outpatient	Surgery
Male	NULL	Outpatient	Surgery
Female	NULL	Outpatient	Surgery
Female	NULL	Outpatient	Surgery
Male	NULL	Outpatient	Surgery
Female	NULL	Outpatient	Surgery
Female	NULL	Outpatient	Surgery
Female	NULL	Outpatient	Surgery
Male	NULL	Outpatient	Surgery
Male	NULL	Outpatient	Surgery
Male	NULL	Outpatient	Surgery
Male	NULL	Outpatient	Surgery
Female	NULL	Outpatient	Surgery
Female	NULL	Outpatient	Surgery
Male	NULL	Outpatient	Surgery
Male	NULL	Outpatient	Surgery
Female	NULL	Outpatient	Surgery
Female	NULL	Outpatient	Surgery
Female	NULL	Outpatient	Surgery
Male	NULL	Outpatient	Surgery
Male	NULL	Outpatient	Surgery
Female	NULL	Outpatient	Surgery
Female	NULL	Outpatient	Surgery
Female	NULL	Outpatient	Surgery
Male	NULL	Outpatient	Surgery
Female	NULL	Outpatient	Surgery
Male	NULL	Outpatient	Surgery
Male	NULL	Outpatient	Surgery
Male	NULL	Outpatient	Surgery
Female	NULL	Outpatient	Surgery
Male	NULL	Outpatient	Surgery
Female	NULL	Outpatient	Surgery
Female	NULL	Outpatient	Surgery
Female	NULL	Outpatient	Surgery
Female	NULL	Outpatient	Surgery
Female	NULL	Outpatient	Surgery
Female	NULL	Outpatient	Surgery
Female	NULL	Outpatient	Surgery
Female	NULL	Outpatient	Surgery
Female	NULL	Outpatient	Surgery
Male	NULL	Outpatient	Vascular surgery
Male	NULL	Outpatient	Urologic Surgery
Male	NULL	Outpatient	Urologic Surgery
Male	NULL	Outpatient	Urologic Surgery
Male	NULL	Outpatient	Urologic Surgery
Male	NULL	Outpatient	Urologic Surgery
Male	NULL	Outpatient	Urologic Surgery
Male	NULL	Outpatient	Urologic Surgery
Male	NULL	Outpatient	Urologic Surgery
Male	NULL	Outpatient	Urologic Surgery
Male	NULL	Outpatient	Urologic Surgery
Female	NULL	Outpatient	Urologic Surgery
Male	NULL	Outpatient	Urologic Surgery
Male	NULL	Outpatient	Urologic Surgery
Male	NULL	Outpatient	Urologic Surgery
Male	NULL	Outpatient	Urologic Surgery
Male	NULL	Outpatient	Urologic Surgery
Male	NULL	Outpatient	Urologic Surgery
Male	NULL	Outpatient	Urologic Surgery
Male	NULL	Outpatient	Urologic Surgery
Female	NULL	Outpatient	Orthopedics
Female	NULL	Outpatient	Orthopedics
Female	NULL	Outpatient	Orthopedics
Female	NULL	Outpatient	Neurology
Female	NULL	Outpatient	Neurology
Male	NULL	Outpatient	Neurology
Male	NULL	Outpatient	Neurology
Male	NULL	Outpatient	Neurology
Male	NULL	Outpatient	Neurology
Male	NULL	Outpatient	Neurology
Male	NULL	Outpatient	Neurology
Female	NULL	Outpatient	Neurology
Female	NULL	Outpatient	Neurology
Female	NULL	Outpatient	Neurology
Female	NULL	Outpatient	Neurology
Male	NULL	Outpatient	Neurology
Female	NULL	Outpatient	Neurology
Female	NULL	Outpatient	Neurology
Female	NULL	Outpatient	Neurology
Male	NULL	Outpatient	Neurology
Male	NULL	Outpatient	Neurology
Male	NULL	Outpatient	Neurology
Male	NULL	Outpatient	Neurology
Male	NULL	Outpatient	Neurology
Male	NULL	Outpatient	Neurology
Male	NULL	Outpatient	Neurology
Male	NULL	Outpatient	Neurology
Male	NULL	Outpatient	Neurology
Male	NULL	Outpatient	Neurology
Male	NULL	Outpatient	Neurology
Male	NULL	Outpatient	Neurology
Male	NULL	Outpatient	Neurology
Male	NULL	Outpatient	Neurology
Male	NULL	Outpatient	Neurology
Female	NULL	Outpatient	Neurology
Male	NULL	Outpatient	Neurology
Male	NULL	Outpatient	Neurology
Male	NULL	Outpatient	Neurology
Male	NULL	Outpatient	Neurology
Female	NULL	Outpatient	Neurology
Female	NULL	Outpatient	Neurology
Female	NULL	Outpatient	Neurology
Male	NULL	Outpatient	Neurology
Female	NULL	Outpatient	Neurology
Male	NULL	Outpatient	Neurology
Male	NULL	Outpatient	Neurology
Female	NULL	Outpatient	Neurology
Male	NULL	Outpatient	Neurology
Female	NULL	Outpatient	Neurology
Male	NULL	Outpatient	Neurology
Male	NULL	Outpatient	Neurology
Male	NULL	Outpatient	Neurology
Male	NULL	Outpatient	Neurology
Male	NULL	Outpatient	Neurosurgery
Female	NULL	Outpatient	Neurosurgery
Male	NULL	Outpatient	Neurosurgery
Female	NULL	Outpatient	Neurosurgery
Female	NULL	Outpatient	Neurosurgery
Female	NULL	Outpatient	Neurosurgery
Male	NULL	Outpatient	Neurosurgery
Female	NULL	Outpatient	Neurosurgery
Female	NULL	Outpatient	Neurosurgery
Female	NULL	Outpatient	Neurosurgery
Male	NULL	Outpatient	Hemodialysis room
Male	NULL	Outpatient	Hemodialysis room
Female	NULL	Outpatient	Hemodialysis room
Male	NULL	Outpatient	Hemodialysis room
Male	NULL	Outpatient	Hemodialysis room
Male	NULL	Outpatient	Hemodialysis room
Female	NULL	Outpatient	Pain Clinic
Female	NULL	Outpatient	Pain Clinic
Male	NULL	Outpatient	Pain Clinic
Female	NULL	Outpatient	Pain Clinic
Female	NULL	Outpatient	Pain Clinic
Female	NULL	Outpatient	Pain Clinic
Female	NULL	Outpatient	Pain Clinic
Female	NULL	Outpatient	Pain Clinic
Male	NULL	Outpatient	Pain Clinic
Male	NULL	Outpatient	Pain Clinic
Female	NULL	Outpatient	Pain Clinic
Male	NULL	Outpatient	Pain Clinic
Female	NULL	Outpatient	Pain Clinic
Female	NULL	Outpatient	Obstetrics & Gynecology
Female	NULL	Outpatient	Obstetrics & Gynecology
Female	NULL	Outpatient	Obstetrics & Gynecology
Female	NULL	Outpatient	Obstetrics & Gynecology
Female	NULL	Outpatient	Obstetrics & Gynecology
Female	NULL	Outpatient	Obstetrics & Gynecology
Female	NULL	Outpatient	Obstetrics & Gynecology
Female	NULL	Outpatient	Obstetrics & Gynecology
Female	NULL	Outpatient	Obstetrics & Gynecology
Female	NULL	Outpatient	Obstetrics & Gynecology
Female	NULL	Outpatient	Obstetrics & Gynecology
Female	NULL	Outpatient	Obstetrics & Gynecology
Female	NULL	Outpatient	Obstetrics & Gynecology
Female	NULL	Outpatient	Obstetrics & Gynecology
Female	NULL	Outpatient	Obstetrics & Gynecology
Female	NULL	Outpatient	Obstetrics & Gynecology
Female	NULL	Outpatient	Obstetrics & Gynecology
Female	NULL	Outpatient	Obstetrics & Gynecology
Female	NULL	Outpatient	Obstetrics & Gynecology
Female	NULL	Outpatient	Obstetrics & Gynecology
Female	NULL	Outpatient	Obstetrics & Gynecology
Female	NULL	Outpatient	Obstetrics & Gynecology
Female	NULL	Outpatient	Obstetrics & Gynecology
Female	NULL	Outpatient	Obstetrics & Gynecology
Female	NULL	Outpatient	Obstetrics & Gynecology
Female	NULL	Outpatient	Obstetrics & Gynecology
Female	NULL	Outpatient	Obstetrics & Gynecology
Female	NULL	Outpatient	Obstetrics & Gynecology
Female	NULL	Outpatient	Obstetrics & Gynecology
Female	NULL	Outpatient	Obstetrics & Gynecology
Female	NULL	Outpatient	Obstetrics & Gynecology
Female	NULL	Outpatient	Obstetrics & Gynecology
Female	NULL	Outpatient	Obstetrics & Gynecology
Female	NULL	Outpatient	Obstetrics & Gynecology
Female	NULL	Outpatient	Obstetrics & Gynecology
Female	NULL	Outpatient	Obstetrics & Gynecology
Female	NULL	Outpatient	Obstetrics & Gynecology
Female	NULL	Outpatient	Obstetrics & Gynecology
Female	NULL	Outpatient	Obstetrics & Gynecology
Female	NULL	Outpatient	Obstetrics & Gynecology
Female	NULL	Outpatient	Obstetrics & Gynecology
Female	NULL	Outpatient	Obstetrics & Gynecology
Female	NULL	Outpatient	Obstetrics & Gynecology
Female	NULL	Outpatient	Obstetrics & Gynecology
Female	NULL	Outpatient	Obstetrics & Gynecology
Female	NULL	Outpatient	Obstetrics & Gynecology
Female	NULL	Outpatient	Obstetrics & Gynecology
Female	NULL	Outpatient	Obstetrics & Gynecology
Female	NULL	Outpatient	Obstetrics & Gynecology
Female	NULL	Outpatient	Obstetrics & Gynecology
Female	NULL	Outpatient	Obstetrics & Gynecology
Female	NULL	Outpatient	Obstetrics & Gynecology
Female	NULL	Outpatient	Obstetrics & Gynecology
Female	NULL	Outpatient	Obstetrics & Gynecology
Female	NULL	Outpatient	Obstetrics & Gynecology
Female	NULL	Outpatient	Obstetrics & Gynecology
Female	NULL	Outpatient	Obstetrics & Gynecology
Female	NULL	Outpatient	Obstetrics & Gynecology
Female	NULL	Outpatient	Obstetrics & Gynecology
Female	NULL	Outpatient	Obstetrics & Gynecology
Female	NULL	Outpatient	Obstetrics & Gynecology
Female	NULL	Outpatient	Obstetrics & Gynecology
Female	NULL	Outpatient	Obstetrics & Gynecology
Female	NULL	Outpatient	Obstetrics & Gynecology
Female	NULL	Outpatient	Obstetrics & Gynecology
Female	NULL	Outpatient	Obstetrics & Gynecology
Female	NULL	Outpatient	Obstetrics & Gynecology
Female	NULL	Outpatient	Obstetrics & Gynecology
Female	NULL	Outpatient	Obstetrics & Gynecology
Female	NULL	Outpatient	Obstetrics & Gynecology
Female	NULL	Outpatient	Obstetrics & Gynecology
Female	NULL	Outpatient	Obstetrics & Gynecology
Female	NULL	Outpatient	Obstetrics & Gynecology
Female	NULL	Outpatient	Obstetrics & Gynecology
Female	NULL	Outpatient	Obstetrics & Gynecology
Female	NULL	Outpatient	Obstetrics & Gynecology
Female	NULL	Outpatient	Obstetrics & Gynecology
Female	NULL	Outpatient	Obstetrics & Gynecology
Female	NULL	Outpatient	Obstetrics & Gynecology
Female	NULL	Outpatient	Obstetrics & Gynecology
Female	NULL	Outpatient	Obstetrics & Gynecology
Female	NULL	Outpatient	Obstetrics & Gynecology
Female	NULL	Outpatient	Obstetrics & Gynecology
Female	NULL	Outpatient	Obstetrics & Gynecology
Female	NULL	Outpatient	Obstetrics & Gynecology
Female	NULL	Outpatient	Obstetrics & Gynecology
Female	NULL	Outpatient	Obstetrics & Gynecology
Female	NULL	Outpatient	Obstetrics & Gynecology
Female	NULL	Outpatient	Obstetrics & Gynecology
Female	NULL	Outpatient	Obstetrics & Gynecology
Female	NULL	Outpatient	Obstetrics & Gynecology
Female	NULL	Outpatient	Obstetrics & Gynecology
Female	NULL	Outpatient	Obstetrics & Gynecology
Female	NULL	Outpatient	Obstetrics & Gynecology
Female	NULL	Outpatient	Obstetrics & Gynecology
Female	NULL	Outpatient	Obstetrics & Gynecology
Female	NULL	Outpatient	Obstetrics & Gynecology
Female	NULL	Outpatient	Obstetrics & Gynecology
Female	NULL	Outpatient	Obstetrics & Gynecology
Female	NULL	Outpatient	Obstetrics & Gynecology
Female	NULL	Outpatient	Obstetrics & Gynecology
Female	NULL	Outpatient	Obstetrics & Gynecology
Female	NULL	Outpatient	Obstetrics & Gynecology
Female	NULL	Outpatient	Obstetrics & Gynecology
Female	NULL	Outpatient	Obstetrics & Gynecology
Female	NULL	Outpatient	Obstetrics & Gynecology
Female	NULL	Outpatient	Obstetrics & Gynecology
Female	NULL	Outpatient	Obstetrics & Gynecology
Female	NULL	Outpatient	Obstetrics & Gynecology
Female	NULL	Outpatient	Obstetrics & Gynecology
Female	NULL	Outpatient	Obstetrics & Gynecology
Female	NULL	Outpatient	Obstetrics & Gynecology
Female	NULL	Outpatient	Obstetrics & Gynecology
Female	NULL	Outpatient	Obstetrics & Gynecology
Female	NULL	Outpatient	Obstetrics & Gynecology
Female	NULL	Outpatient	Obstetrics & Gynecology
Female	NULL	Outpatient	Obstetrics & Gynecology
Female	NULL	Outpatient	Obstetrics & Gynecology
Female	NULL	Outpatient	Obstetrics & Gynecology
Female	NULL	Outpatient	Obstetrics & Gynecology
Female	NULL	Outpatient	Obstetrics & Gynecology
Female	NULL	Outpatient	Obstetrics & Gynecology
Female	NULL	Outpatient	Obstetrics & Gynecology
Female	NULL	Outpatient	Obstetrics & Gynecology
Female	NULL	Outpatient	Obstetrics & Gynecology
Female	NULL	Outpatient	Obstetrics & Gynecology
Female	NULL	Outpatient	Obstetrics & Gynecology
Female	NULL	Outpatient	Obstetrics & Gynecology
Female	NULL	Outpatient	Obstetrics & Gynecology
Female	NULL	Outpatient	Obstetrics & Gynecology
Female	NULL	Outpatient	Obstetrics & Gynecology
Female	NULL	Outpatient	Obstetrics & Gynecology
Female	NULL	Outpatient	Obstetrics & Gynecology
Female	NULL	Outpatient	Obstetrics & Gynecology
Female	NULL	Outpatient	Obstetrics & Gynecology
Female	NULL	Outpatient	Obstetrics & Gynecology
Female	NULL	Outpatient	Obstetrics & Gynecology
Female	NULL	Outpatient	Obstetrics & Gynecology
Female	NULL	Outpatient	Obstetrics & Gynecology
Female	NULL	Outpatient	Obstetrics & Gynecology
Female	NULL	Outpatient	Obstetrics & Gynecology
Female	NULL	Outpatient	Obstetrics & Gynecology
Female	NULL	Outpatient	Obstetrics & Gynecology
Female	NULL	Outpatient	Obstetrics & Gynecology
Female	NULL	Outpatient	Obstetrics & Gynecology
Female	NULL	Outpatient	Obstetrics & Gynecology
Female	NULL	Outpatient	Obstetrics & Gynecology
Female	NULL	Outpatient	Obstetrics & Gynecology
Female	NULL	Outpatient	Obstetrics & Gynecology
Female	NULL	Outpatient	Obstetrics & Gynecology
Female	NULL	Outpatient	Obstetrics & Gynecology
Female	NULL	Outpatient	Obstetrics & Gynecology
Female	NULL	Outpatient	Obstetrics & Gynecology
Female	NULL	Outpatient	Obstetrics & Gynecology
Female	NULL	Outpatient	Obstetrics & Gynecology
Female	NULL	Outpatient	Obstetrics & Gynecology
Female	NULL	Outpatient	Obstetrics & Gynecology
Female	NULL	Outpatient	Obstetrics & Gynecology
Female	NULL	Outpatient	Obstetrics & Gynecology
Female	NULL	Outpatient	Obstetrics & Gynecology
Female	NULL	Outpatient	Obstetrics & Gynecology
Female	NULL	Outpatient	Obstetrics & Gynecology
Female	NULL	Outpatient	Obstetrics & Gynecology
Female	NULL	Outpatient	Obstetrics & Gynecology
Female	NULL	Outpatient	Obstetrics & Gynecology
Female	NULL	Outpatient	Obstetrics & Gynecology
Female	NULL	Outpatient	Obstetrics & Gynecology
Female	NULL	Outpatient	Obstetrics & Gynecology
Female	NULL	Outpatient	Obstetrics & Gynecology
Female	NULL	Outpatient	Obstetrics & Gynecology
Female	NULL	Outpatient	Obstetrics & Gynecology
Female	NULL	Outpatient	Obstetrics & Gynecology
Female	NULL	Outpatient	Obstetrics & Gynecology
Female	NULL	Outpatient	Obstetrics & Gynecology
Female	NULL	Outpatient	Obstetrics & Gynecology
Female	NULL	Outpatient	Obstetrics & Gynecology
Female	NULL	Outpatient	Obstetrics & Gynecology
Female	NULL	Outpatient	Obstetrics & Gynecology
Female	NULL	Outpatient	Obstetrics & Gynecology
Female	NULL	Outpatient	Obstetrics & Gynecology
Female	NULL	Outpatient	Obstetrics & Gynecology
Female	NULL	Outpatient	Obstetrics & Gynecology
Female	NULL	Outpatient	Obstetrics & Gynecology
Female	NULL	Outpatient	Obstetrics & Gynecology
Female	NULL	Outpatient	Obstetrics & Gynecology
Female	NULL	Outpatient	Obstetrics & Gynecology
Female	NULL	Outpatient	Obstetrics & Gynecology
Female	NULL	Outpatient	Obstetrics & Gynecology
Female	NULL	Outpatient	Obstetrics & Gynecology
Female	NULL	Outpatient	Obstetrics & Gynecology
Female	NULL	Outpatient	Obstetrics & Gynecology
Female	NULL	Outpatient	Obstetrics & Gynecology
Female	NULL	Outpatient	Obstetrics & Gynecology
Female	NULL	Outpatient	Obstetrics & Gynecology
Female	NULL	Outpatient	Obstetrics & Gynecology
Female	NULL	Outpatient	Obstetrics & Gynecology
Female	NULL	Outpatient	Obstetrics & Gynecology
Female	NULL	Outpatient	Obstetrics & Gynecology
Female	NULL	Outpatient	Obstetrics & Gynecology
Female	NULL	Outpatient	Obstetrics & Gynecology
Female	NULL	Outpatient	Obstetrics & Gynecology
Female	NULL	Outpatient	Obstetrics & Gynecology
Female	NULL	Outpatient	Obstetrics & Gynecology
Female	NULL	Outpatient	Obstetrics & Gynecology
Female	NULL	Outpatient	Obstetrics & Gynecology
Female	NULL	Outpatient	Obstetrics & Gynecology
Female	NULL	Outpatient	Obstetrics & Gynecology
Female	NULL	Outpatient	Obstetrics & Gynecology
Female	NULL	Outpatient	Obstetrics & Gynecology
Female	NULL	Outpatient	Obstetrics & Gynecology
Female	NULL	Outpatient	Obstetrics & Gynecology
Female	NULL	Outpatient	Obstetrics & Gynecology
Female	NULL	Outpatient	Obstetrics & Gynecology
Female	NULL	Outpatient	Obstetrics & Gynecology
Female	NULL	Outpatient	Obstetrics & Gynecology
Female	NULL	Outpatient	Obstetrics & Gynecology
Female	NULL	Outpatient	Obstetrics & Gynecology
Female	NULL	Outpatient	Obstetrics & Gynecology
Female	NULL	Outpatient	Obstetrics & Gynecology
Female	NULL	Outpatient	Obstetrics & Gynecology
Female	NULL	Outpatient	Obstetrics & Gynecology
Female	NULL	Outpatient	Obstetrics & Gynecology
Female	NULL	Outpatient	Obstetrics & Gynecology
Female	NULL	Outpatient	Obstetrics & Gynecology
Female	NULL	Outpatient	Obstetrics & Gynecology
Female	NULL	Outpatient	Obstetrics & Gynecology
Female	NULL	Outpatient	Obstetrics & Gynecology
Female	NULL	Outpatient	Obstetrics & Gynecology
Female	NULL	Outpatient	Obstetrics & Gynecology
Female	NULL	Outpatient	Obstetrics & Gynecology
Female	NULL	Outpatient	Obstetrics & Gynecology
Female	NULL	Outpatient	Obstetrics & Gynecology
Female	NULL	Outpatient	Obstetrics & Gynecology
Female	NULL	Outpatient	Obstetrics & Gynecology
Female	NULL	Outpatient	Obstetrics & Gynecology
Female	NULL	Outpatient	Obstetrics & Gynecology
Female	NULL	Outpatient	Obstetrics & Gynecology
Female	NULL	Outpatient	Obstetrics & Gynecology
Female	NULL	Outpatient	Obstetrics & Gynecology
Female	NULL	Outpatient	Obstetrics & Gynecology
Female	NULL	Outpatient	Obstetrics & Gynecology
Female	NULL	Outpatient	Obstetrics & Gynecology
Female	NULL	Outpatient	Obstetrics & Gynecology
Female	NULL	Outpatient	Obstetrics & Gynecology
Female	NULL	Outpatient	Obstetrics & Gynecology
Female	NULL	Outpatient	Obstetrics & Gynecology
Female	NULL	Outpatient	Obstetrics & Gynecology
Female	NULL	Outpatient	Obstetrics & Gynecology
Female	NULL	Outpatient	Obstetrics & Gynecology
Female	NULL	Outpatient	Obstetrics & Gynecology
Female	NULL	Outpatient	Obstetrics & Gynecology
Female	NULL	Outpatient	Obstetrics & Gynecology
Female	NULL	Outpatient	Obstetrics & Gynecology
Female	NULL	Outpatient	Obstetrics & Gynecology
Female	NULL	Outpatient	Obstetrics & Gynecology
Female	NULL	Outpatient	Obstetrics & Gynecology
Female	NULL	Outpatient	Obstetrics & Gynecology
Female	NULL	Outpatient	Obstetrics & Gynecology
Female	NULL	Outpatient	Obstetrics & Gynecology
Female	NULL	Outpatient	Obstetrics & Gynecology
Female	NULL	Outpatient	Obstetrics & Gynecology
Female	NULL	Outpatient	Obstetrics & Gynecology
Female	NULL	Outpatient	Obstetrics & Gynecology
Female	NULL	Outpatient	Obstetrics & Gynecology
Female	NULL	Outpatient	Obstetrics & Gynecology
Female	NULL	Outpatient	Obstetrics & Gynecology
Female	NULL	Outpatient	Obstetrics & Gynecology
Female	NULL	Outpatient	Obstetrics & Gynecology
Female	NULL	Outpatient	Obstetrics & Gynecology
Female	NULL	Outpatient	Obstetrics & Gynecology
Female	NULL	Outpatient	Obstetrics & Gynecology
Female	NULL	Outpatient	Obstetrics & Gynecology
Female	NULL	Outpatient	Obstetrics & Gynecology
Female	NULL	Outpatient	Obstetrics & Gynecology
Female	NULL	Outpatient	Obstetrics & Gynecology
Female	NULL	Outpatient	Obstetrics & Gynecology
Female	NULL	Outpatient	Obstetrics & Gynecology
Female	NULL	Outpatient	Obstetrics & Gynecology
Female	NULL	Outpatient	Obstetrics & Gynecology
Female	NULL	Outpatient	Obstetrics & Gynecology
Female	NULL	Outpatient	Obstetrics & Gynecology
Female	NULL	Outpatient	Obstetrics & Gynecology
Female	NULL	Outpatient	Obstetrics & Gynecology
Female	NULL	Outpatient	Obstetrics & Gynecology
Female	NULL	Outpatient	Obstetrics & Gynecology
Female	NULL	Outpatient	Obstetrics & Gynecology
Female	NULL	Outpatient	Obstetrics & Gynecology
Female	NULL	Outpatient	Obstetrics & Gynecology
Female	NULL	Outpatient	Obstetrics & Gynecology
Female	NULL	Outpatient	Obstetrics & Gynecology
Female	NULL	Outpatient	Obstetrics & Gynecology
Female	NULL	Outpatient	Obstetrics & Gynecology
Female	NULL	Outpatient	Obstetrics & Gynecology
Female	NULL	Outpatient	Obstetrics & Gynecology
Female	NULL	Outpatient	Obstetrics & Gynecology
Female	NULL	Outpatient	Obstetrics & Gynecology
Female	NULL	Outpatient	Obstetrics & Gynecology
Female	NULL	Outpatient	Obstetrics & Gynecology
Female	NULL	Outpatient	Obstetrics & Gynecology
Female	NULL	Outpatient	Obstetrics & Gynecology
Female	NULL	Outpatient	Obstetrics & Gynecology
Female	NULL	Outpatient	Obstetrics & Gynecology
Female	NULL	Outpatient	Obstetrics & Gynecology
Female	NULL	Outpatient	Obstetrics & Gynecology
Female	NULL	Outpatient	Obstetrics & Gynecology
Female	NULL	Outpatient	Obstetrics & Gynecology
Female	NULL	Outpatient	Obstetrics & Gynecology
Female	NULL	Outpatient	Obstetrics & Gynecology
Female	NULL	Outpatient	Obstetrics & Gynecology
Female	NULL	Outpatient	Obstetrics & Gynecology
Female	NULL	Outpatient	Obstetrics & Gynecology
Female	NULL	Outpatient	Obstetrics & Gynecology
Female	NULL	Outpatient	Obstetrics & Gynecology
Female	NULL	Outpatient	Obstetrics & Gynecology
Female	NULL	Outpatient	Obstetrics & Gynecology
Female	NULL	Outpatient	Obstetrics & Gynecology
Female	NULL	Outpatient	Obstetrics & Gynecology
Female	NULL	Outpatient	Obstetrics & Gynecology
Female	NULL	Outpatient	Obstetrics & Gynecology
Female	NULL	Outpatient	Obstetrics & Gynecology
Female	NULL	Outpatient	Obstetrics & Gynecology
Female	NULL	Outpatient	Obstetrics & Gynecology
Female	NULL	Outpatient	Obstetrics & Gynecology
Female	NULL	Outpatient	Obstetrics & Gynecology
Female	NULL	Outpatient	Obstetrics & Gynecology
Female	NULL	Outpatient	Obstetrics & Gynecology
Female	NULL	Outpatient	Obstetrics & Gynecology
Female	NULL	Outpatient	Obstetrics & Gynecology
Female	NULL	Outpatient	Obstetrics & Gynecology
Female	NULL	Outpatient	Obstetrics & Gynecology
Female	NULL	Outpatient	Obstetrics & Gynecology
Female	NULL	Outpatient	Obstetrics & Gynecology
Female	NULL	Outpatient	Obstetrics & Gynecology
Female	NULL	Outpatient	Obstetrics & Gynecology
Female	NULL	Outpatient	Obstetrics & Gynecology
Female	NULL	Outpatient	Obstetrics & Gynecology
Female	NULL	Outpatient	Obstetrics & Gynecology
Female	NULL	Outpatient	Obstetrics & Gynecology
Female	NULL	Outpatient	Obstetrics & Gynecology
Female	NULL	Outpatient	Obstetrics & Gynecology
Female	NULL	Outpatient	Obstetrics & Gynecology
Female	NULL	Outpatient	Obstetrics & Gynecology
Female	NULL	Outpatient	Obstetrics & Gynecology
Female	NULL	Outpatient	Obstetrics & Gynecology
Female	NULL	Outpatient	Obstetrics & Gynecology
Female	NULL	Outpatient	Obstetrics & Gynecology
Female	NULL	Outpatient	Obstetrics & Gynecology
Female	NULL	Outpatient	Obstetrics & Gynecology
Female	NULL	Outpatient	Obstetrics & Gynecology
Female	NULL	Outpatient	Obstetrics & Gynecology
Female	NULL	Outpatient	Obstetrics & Gynecology
Female	NULL	Outpatient	Obstetrics & Gynecology
Female	NULL	Outpatient	Obstetrics & Gynecology
Female	NULL	Outpatient	Obstetrics & Gynecology
Female	NULL	Outpatient	Obstetrics & Gynecology
Female	NULL	Outpatient	Obstetrics & Gynecology
Female	NULL	Outpatient	Obstetrics & Gynecology
Female	NULL	Outpatient	Obstetrics & Gynecology
Female	NULL	Outpatient	Obstetrics & Gynecology
Female	NULL	Outpatient	Obstetrics & Gynecology
Female	NULL	Outpatient	Obstetrics & Gynecology
Female	NULL	Outpatient	Obstetrics & Gynecology
Female	NULL	Outpatient	Obstetrics & Gynecology
Female	NULL	Outpatient	Obstetrics & Gynecology
Female	NULL	Outpatient	Obstetrics & Gynecology
Female	NULL	Outpatient	Obstetrics & Gynecology
Female	NULL	Outpatient	Obstetrics & Gynecology
Female	NULL	Outpatient	Obstetrics & Gynecology
Female	NULL	Outpatient	Obstetrics & Gynecology
Female	NULL	Outpatient	Obstetrics & Gynecology
Female	NULL	Outpatient	Obstetrics & Gynecology
Female	NULL	Outpatient	Obstetrics & Gynecology
Female	NULL	Outpatient	Obstetrics & Gynecology
Female	NULL	Outpatient	Obstetrics & Gynecology
Female	NULL	Outpatient	Obstetrics & Gynecology
Female	NULL	Outpatient	Obstetrics & Gynecology
Female	NULL	Outpatient	Obstetrics & Gynecology
Female	NULL	Outpatient	Obstetrics & Gynecology
Female	NULL	Outpatient	Obstetrics & Gynecology
Female	NULL	Outpatient	Obstetrics & Gynecology
Female	NULL	Outpatient	Obstetrics & Gynecology
Female	NULL	Outpatient	Obstetrics & Gynecology
Female	NULL	Outpatient	Obstetrics & Gynecology
Female	NULL	Outpatient	Obstetrics & Gynecology
Female	NULL	Outpatient	Obstetrics & Gynecology
Female	NULL	Outpatient	Obstetrics & Gynecology
Female	NULL	Outpatient	Obstetrics & Gynecology
Female	NULL	Outpatient	Obstetrics & Gynecology
Female	NULL	Outpatient	Obstetrics & Gynecology
Female	NULL	Outpatient	Obstetrics & Gynecology
Female	NULL	Outpatient	Obstetrics & Gynecology
Female	NULL	Outpatient	Obstetrics & Gynecology
Female	NULL	Outpatient	Obstetrics & Gynecology
Female	NULL	Outpatient	Obstetrics & Gynecology
Female	NULL	Outpatient	Obstetrics & Gynecology
Female	NULL	Outpatient	Obstetrics & Gynecology
Female	NULL	Outpatient	Obstetrics & Gynecology
Female	NULL	Outpatient	Obstetrics & Gynecology
Female	NULL	Outpatient	Obstetrics & Gynecology
Female	NULL	Outpatient	Obstetrics & Gynecology
Female	NULL	Outpatient	Obstetrics & Gynecology
Female	NULL	Outpatient	Obstetrics & Gynecology
Female	NULL	Outpatient	Obstetrics & Gynecology
Female	NULL	Outpatient	Obstetrics & Gynecology
Female	NULL	Outpatient	Obstetrics & Gynecology
Female	NULL	Outpatient	Obstetrics & Gynecology
Female	NULL	Outpatient	Obstetrics & Gynecology
Female	NULL	Outpatient	Obstetrics & Gynecology
Female	NULL	Outpatient	Obstetrics & Gynecology
Female	NULL	Outpatient	Obstetrics & Gynecology
Female	NULL	Outpatient	Obstetrics & Gynecology
Female	NULL	Outpatient	Obstetrics & Gynecology
Female	NULL	Outpatient	Obstetrics & Gynecology
Female	NULL	Outpatient	Obstetrics & Gynecology
Female	NULL	Outpatient	Obstetrics & Gynecology
Female	NULL	Outpatient	Obstetrics & Gynecology
Female	NULL	Outpatient	Obstetrics & Gynecology
Female	NULL	Outpatient	Obstetrics & Gynecology
Female	NULL	Outpatient	Obstetrics & Gynecology
Female	NULL	Outpatient	Obstetrics & Gynecology
Female	NULL	Outpatient	Obstetrics & Gynecology
Female	NULL	Outpatient	Obstetrics & Gynecology
Female	NULL	Outpatient	Obstetrics & Gynecology
Female	NULL	Outpatient	Obstetrics & Gynecology
Female	NULL	Outpatient	Obstetrics & Gynecology
Female	NULL	Outpatient	Obstetrics & Gynecology
Female	NULL	Outpatient	Obstetrics & Gynecology
Female	NULL	Outpatient	Obstetrics & Gynecology
Female	NULL	Outpatient	Obstetrics & Gynecology
Female	NULL	Outpatient	Obstetrics & Gynecology
Female	NULL	Outpatient	Obstetrics & Gynecology
Female	NULL	Outpatient	Obstetrics & Gynecology
Female	NULL	Outpatient	Obstetrics & Gynecology
Female	NULL	Outpatient	Obstetrics & Gynecology
Female	NULL	Outpatient	Obstetrics & Gynecology
Female	NULL	Outpatient	Obstetrics & Gynecology
Female	NULL	Outpatient	Obstetrics & Gynecology
Female	NULL	Outpatient	Obstetrics & Gynecology
Female	NULL	Outpatient	Obstetrics & Gynecology
Female	NULL	Outpatient	Obstetrics & Gynecology
Female	NULL	Outpatient	Obstetrics & Gynecology
Female	NULL	Outpatient	Obstetrics & Gynecology
Female	NULL	Outpatient	Obstetrics & Gynecology
Female	NULL	Outpatient	Obstetrics & Gynecology
Female	NULL	Outpatient	Obstetrics & Gynecology
Female	NULL	Outpatient	Obstetrics & Gynecology
Female	NULL	Outpatient	Obstetrics & Gynecology
Female	NULL	Outpatient	Obstetrics & Gynecology
Female	NULL	Outpatient	Obstetrics & Gynecology
Female	NULL	Outpatient	Obstetrics & Gynecology
Female	NULL	Outpatient	Obstetrics & Gynecology
Female	NULL	Outpatient	Obstetrics & Gynecology
Female	NULL	Outpatient	Obstetrics & Gynecology
Female	NULL	Outpatient	Obstetrics & Gynecology
Female	NULL	Outpatient	Obstetrics & Gynecology
Female	NULL	Outpatient	Obstetrics & Gynecology
Female	NULL	Outpatient	Obstetrics & Gynecology
Female	NULL	Outpatient	Obstetrics & Gynecology
Female	NULL	Outpatient	Obstetrics & Gynecology
Female	NULL	Outpatient	Obstetrics & Gynecology
Female	NULL	Outpatient	Obstetrics & Gynecology
Female	NULL	Outpatient	Obstetrics & Gynecology
Female	NULL	Outpatient	Obstetrics & Gynecology
Female	NULL	Outpatient	Obstetrics & Gynecology
Female	NULL	Outpatient	Obstetrics & Gynecology
Female	NULL	Outpatient	Obstetrics & Gynecology
Female	NULL	Outpatient	Obstetrics & Gynecology
Female	NULL	Outpatient	Obstetrics & Gynecology
Female	NULL	Outpatient	Obstetrics & Gynecology
Female	NULL	Outpatient	Obstetrics & Gynecology
Female	NULL	Outpatient	Obstetrics & Gynecology
Female	NULL	Outpatient	Obstetrics & Gynecology
Female	NULL	Outpatient	Obstetrics & Gynecology
Female	NULL	Outpatient	Obstetrics & Gynecology
Female	NULL	Outpatient	Obstetrics & Gynecology
Female	NULL	Outpatient	Obstetrics & Gynecology
Female	NULL	Outpatient	Obstetrics & Gynecology
Female	NULL	Outpatient	Obstetrics & Gynecology
Female	NULL	Outpatient	Obstetrics & Gynecology
Female	NULL	Outpatient	Obstetrics & Gynecology
Female	NULL	Outpatient	Obstetrics & Gynecology
Female	NULL	Outpatient	Obstetrics & Gynecology
Female	NULL	Outpatient	Obstetrics & Gynecology
Female	NULL	Outpatient	Obstetrics & Gynecology
Female	NULL	Outpatient	Obstetrics & Gynecology
Female	NULL	Outpatient	Obstetrics & Gynecology
Female	NULL	Outpatient	Obstetrics & Gynecology
Female	NULL	Outpatient	Obstetrics & Gynecology
Female	NULL	Outpatient	Obstetrics & Gynecology
Female	NULL	Outpatient	Obstetrics & Gynecology
Female	NULL	Outpatient	Obstetrics & Gynecology
Female	NULL	Outpatient	Obstetrics & Gynecology
Female	NULL	Outpatient	Obstetrics & Gynecology
Female	NULL	Outpatient	Obstetrics & Gynecology
Female	NULL	Outpatient	Obstetrics & Gynecology
Female	NULL	Outpatient	Obstetrics & Gynecology
Female	NULL	Outpatient	Obstetrics & Gynecology
Female	NULL	Outpatient	Obstetrics & Gynecology
Female	NULL	Outpatient	Obstetrics & Gynecology
Female	NULL	Outpatient	Obstetrics & Gynecology
Female	NULL	Outpatient	Obstetrics & Gynecology
Female	NULL	Outpatient	Obstetrics & Gynecology
Female	NULL	Outpatient	Obstetrics & Gynecology
Female	NULL	Outpatient	Obstetrics & Gynecology
Female	NULL	Outpatient	Obstetrics & Gynecology
Female	NULL	Outpatient	Obstetrics & Gynecology
Female	NULL	Outpatient	Obstetrics & Gynecology
Female	NULL	Outpatient	Obstetrics & Gynecology
Female	NULL	Outpatient	Obstetrics & Gynecology
Female	NULL	Outpatient	Obstetrics & Gynecology
Female	NULL	Outpatient	Obstetrics & Gynecology
Female	NULL	Outpatient	Obstetrics & Gynecology
Female	NULL	Outpatient	Obstetrics & Gynecology
Female	NULL	Outpatient	Obstetrics & Gynecology
Female	NULL	Outpatient	Obstetrics & Gynecology
Female	NULL	Outpatient	Obstetrics & Gynecology
Female	NULL	Outpatient	Obstetrics & Gynecology
Female	NULL	Outpatient	Obstetrics & Gynecology
Female	NULL	Outpatient	Obstetrics & Gynecology
Female	NULL	Outpatient	Obstetrics & Gynecology
Female	NULL	Outpatient	Obstetrics & Gynecology
Female	NULL	Outpatient	Obstetrics & Gynecology
Female	NULL	Outpatient	Obstetrics & Gynecology
Female	NULL	Outpatient	Obstetrics & Gynecology
Female	NULL	Outpatient	Obstetrics & Gynecology
Female	NULL	Outpatient	Obstetrics & Gynecology
Female	NULL	Outpatient	Obstetrics & Gynecology
Female	NULL	Outpatient	Obstetrics & Gynecology
Female	NULL	Outpatient	Obstetrics & Gynecology
Female	NULL	Outpatient	Obstetrics & Gynecology
Female	NULL	Outpatient	Obstetrics & Gynecology
Female	NULL	Outpatient	Obstetrics & Gynecology
Female	NULL	Outpatient	Family planning
Female	NULL	Outpatient	Family planning
Female	NULL	Outpatient	Family planning
Female	NULL	Outpatient	Family planning
Female	NULL	Outpatient	Family planning
Female	NULL	Outpatient	Family planning
Female	NULL	Outpatient	Family planning
Female	NULL	Outpatient	Family planning
Female	NULL	Outpatient	Family planning
Female	NULL	Outpatient	Family planning
Female	NULL	Outpatient	Family planning
Female	NULL	Outpatient	Family planning
Female	NULL	Outpatient	Family planning
Female	NULL	Outpatient	Family planning
Female	NULL	Outpatient	Family planning
Female	NULL	Outpatient	Family planning
Female	NULL	Outpatient	Family planning
Female	NULL	Outpatient	Family planning
Female	NULL	Outpatient	Family planning
Female	NULL	Outpatient	Family planning
Female	NULL	Outpatient	Family planning
Female	NULL	Outpatient	Family planning
Female	NULL	Outpatient	Family planning
Female	NULL	Outpatient	Family planning
Female	NULL	Outpatient	Family planning
Female	NULL	Outpatient	Family planning
Female	NULL	Outpatient	Family planning
Female	NULL	Outpatient	Family planning
Female	NULL	Outpatient	Family planning
Female	NULL	Outpatient	Family planning
[truncated: 44,744 more rows]

## Sheet: 2016
Sex	Marital status	Inpatient/Inpatient	Department
[truncated: 48,650 more rows]

[truncated: 1 more sheets: 140 HIV Cases]
